# Supplementary material for: Effects of oxidative stress on hepatic encephalopathy pathogenesis in mice
Source: Nat Commun. 2023 Jul 24;14:4456. doi: 10.1038/s41467-023-40081-8 (PMC10366183; doi:10.1038/s41467-023-40081-8)
Supplement: Supplementary file 4 — Source Data [file 41467_2023_40081_MOESM4_ESM.zip]

Archive with 2 entries (2 files):
- Source data file/Source Data.xlsx
- Source data file/Supplementary Information Source Data.xlsx
