# Supplementary material for: Effects of oxidative stress on hepatic encephalopathy pathogenesis in mice
Source: Nat Commun. 2023 Jul 24;14:4456. doi: 10.1038/s41467-023-40081-8 (PMC10366183; doi:10.1038/s41467-023-40081-8)
Supplement: Supplementary file 4 — Source Data [file 41467_2023_40081_MOESM4_ESM.zip › Source data file/Source Data.xlsx]

## Sheet: Fig.1
Fig.1b				Fig.1c				Fig.1d				Fig.1e				Fig.1f				Fig.1g				Fig.1h
	ALT				AST				TBil				Blood ammonia				Brain ammonia				Blood SOD				Blood GPX
	Sham				Sham				Sham				Sham				Sham				Sham				Sham
Exp-1	59.538			Exp-1	115.946			Exp-1	0.61724			Exp-1	0.842309			Exp-1	0.995696			Exp-1	574.31			Exp-1	137.561
Exp-2	46.324			Exp-2	103.095			Exp-2	1.32253			Exp-2	1.06059			Exp-2	0.825756			Exp-2	572.38			Exp-2	120
Exp-3	24.828			Exp-3	114.97			Exp-3	1.28036			Exp-3	1.13744			Exp-3	0.819951			Exp-3	603.22			Exp-3	166.829
Exp-4	68.844			Exp-4	126.48			Exp-4	1.39535			Exp-4	1.12185			Exp-4	0.878005			Exp-4	560.82			Exp-4	117.073
Exp-5	58.675			Exp-5	111.15			Exp-5	0.517581			Exp-5	0.904676			Exp-5	1.0965			Exp-5	543.48			Exp-5	158.049
Exp-6	50.201			Exp-6	93.405			Exp-6	0.774396			Exp-6	0.932518			Exp-6	1.3836			Exp-6	560.82			Exp-6	131.707
Exp-7	40.261			Exp-7	99.416			Exp-7	1.09254
													TAA				TAA				TAA				TAA
	TAA				TAA				TAA			Exp-1	2.95053			Exp-1	2.16574			Exp-1	514.57			Exp-1	108.293
Exp-1	78.134			Exp-1	193.446			Exp-1	6.54701			Exp-2	2.36027			Exp-2	2.15466			Exp-2	477.95			Exp-2	114.146
Exp-2	90.16			Exp-2	172.091			Exp-2	4.99461			Exp-3	3.14042			Exp-3	2.1668			Exp-3	422.06			Exp-3	108.293
Exp-3	315.234			Exp-3	264.13			Exp-3	2.58744			Exp-4	2.83081			Exp-4	1.87389			Exp-4	441.33			Exp-4	79.0244
Exp-4	315.032			Exp-4	234.37			Exp-4	3.05891			Exp-5	3.05745			Exp-5	2.71514			Exp-5	427.84			Exp-5	120
Exp-5	103.124			Exp-5	185.704			Exp-5	6.20969			Exp-6	3.4762			Exp-6	2.90197			Exp-6	470.24			Exp-6	105.366
Exp-6	312.84			Exp-6	255.418			Exp-6	5.37408
Exp-7	288.17			Exp-7	217.234			Exp-7	6.07554
Fig.1i	Rotarod			Fig.1k	Open-Field				Open-Field
	Duration				Total distance				Average speed
	Sham				Sham				Sham
Exp-1	221.167			Exp-1	17773.4			Exp-1	29.62
Exp-2	224.5			Exp-2	10718.3			Exp-2	17.86
Exp-3	249.5			Exp-3	22354.6			Exp-3	37.26
Exp-4	243.833			Exp-4	17955.3			Exp-4	29.93
Exp-5	243.033			Exp-5	14150			Exp-5	23.58
Exp-6	298			Exp-6	16520			Exp-6	27.53
Exp-7	300			Exp-7	18260.3			Exp-7	30.43
Exp-8	279.867			Exp-8	14267.4			Exp-8	23.78
Exp-9	236.5			Exp-9	21305.2			Exp-9	35.51
Exp-10	234.233			Exp-10	12286.3			Exp-10	20.48
	TAA				TAA				TAA
Exp-1	174.567			Exp-1	4032.07			Exp-1	6.72
Exp-2	56.4			Exp-2	3184.5			Exp-2	5.3
Exp-3	126.333			Exp-3	5053.79			Exp-3	8.42
Exp-4	157.7			Exp-4	2438.13			Exp-4	4.06
Exp-5	139.933			Exp-5	2033.62			Exp-5	3.39
Exp-6	172.8			Exp-6	2945.71			Exp-6	4.96
Exp-7	134.4			Exp-7	3100.69			Exp-7	5.17
Exp-8	161.433			Exp-8	3472.53			Exp-8	5.79

## Sheet: Fig. 2
Fig.2b	SOD1				GPx1				UCP2				LC3B				PINK1
	Sham				Sham				Sham				Sham				Sham
Exp-1	0.906327			Exp-1	1.47348			Exp-1	0.945924			Exp-1	0.799285			Exp-1	0.774194
Exp-2	1.20091			Exp-2	0.815527			Exp-2	1.20611			Exp-2	1.522			Exp-2	1.26681
Exp-3	0.892762			Exp-3	0.710998			Exp-3	0.847966			Exp-3	0.678714			Exp-3	0.958993
	TAA				TAA				TAA				TAA				TAA
Exp-1	0.585309			Exp-1	0.234409			Exp-1	3.09049			Exp-1	4.03616			Exp-1	2.62688
Exp-2	0.505382			Exp-2	0.299152			Exp-2	2.04098			Exp-2	3.61363			Exp-2	2.22594
Exp-3	0.474399			Exp-3	0.334514			Exp-3	2.24784			Exp-3	3.22979			Exp-3	3.26291
Fig.2d
UCP5				UCP4
	Sham				Sham
Exp1	0.956869			Exp1	0.847577
Exp2	0.835334			Exp2	0.933758
Exp3	1.2078			Exp3	1.21866
	TAA				TAA
Exp1	1.29785			Exp1	0.877557
Exp2	1.27776			Exp2	0.70181
Exp3	1.19724			Exp3	0.97763
Fig.2f
	p-DRP1				DRP1				MFN2				MFF				FIS1
	Sham				Sham				Sham				Sham				Sham
Exp-1	1.06531			Exp-1	0.68962			Exp-1	0.901502			Exp-1	0.982542			Exp-1	1.20691
Exp-2	0.687947			Exp-2	1.35515			Exp-2	0.821471			Exp-2	1.3261			Exp-2	0.945835
Exp-3	1.24675			Exp-3	0.955233			Exp-3	1.27703			Exp-3	0.691362			Exp-3	0.847257
	TAA				TAA				TAA				TAA				TAA
Exp-1	1.99741			Exp-1	1.46207			Exp-1	1.22556			Exp-1	2.50523			Exp-1	4.24109
Exp-2	2.59123			Exp-2	0.97819			Exp-2	0.842057			Exp-2	2.18468			Exp-2	2.66377
Exp-3	2.70117			Exp-3	1.23469			Exp-3	0.905931			Exp-3	2.58125			Exp-3	3.4664
Fig.2i	Individuals
Sham	Sham
Exp1-1	565			Individuals-relative
Exp1-2	568			Sham
Exp1-3	454		Exp1	0.918493
Exp1-4	374		Exp2	0.955553
Exp1-5	471		Exp3	1.01652
Exp1-6	570		Exp4	1.09282
Exp1-7	500
Exp1-8	521			TAA
Exp1-9	603		Exp1	1.29388
Exp2-1	526		Exp2	1.25588
Exp2-2	581		Exp3	1.45167
Exp2-3	406		Exp4	1.37116
Exp2-4	584
Exp2-5	428
Exp2-6	585
Exp2-7	606
Exp2-8	503
Exp2-9	594
Exp3-1	455
Exp3-2	556
Exp3-3	587
Exp3-4	679
Exp3-5	535
Exp3-6	562
Exp3-7	507
Exp3-8	643
Exp3-9	596
Exp3-10	569
Exp4-1	697
Exp4-2	499
Exp4-3	610
Exp4-4	560
Exp4-5	607
Exp4-6	478
Exp4-7	495
Exp4-8	469
Exp4-9	1197
Exp4-10	504
	Individuals
TAA	TAA
Exp1-1	699
Exp1-2	825
Exp1-3	618
Exp1-4	844
Exp1-5	614
Exp1-6	778
Exp1-7	738
Exp1-8	677
Exp2-1	722
Exp2-2	653
Exp2-3	914
Exp2-4	702
Exp2-5	660
Exp2-6	747
Exp2-7	522
Exp3-1	623
Exp3-2	665
Exp3-3	868
Exp3-4	987
Exp3-5	707
Exp3-6	902
Exp3-7	935
Exp4-1	695
Exp4-2	1020
Exp4-3	723
Exp4-4	726
Exp4-5	685
Exp4-6	796
Exp4-7	748
Exp4-8	746
Fig. 2k
	UCP5				UCP4				UCP2				SOD1				GPX1
	Sham				Sham				Sham				Sham				Sham
Exp1	1.03243			Exp1	1.18127			Exp1	0.965179			Exp1	1.07324			Exp1	0.826961
Exp2	0.963191			Exp2	1.19206			Exp2	0.969173			Exp2	0.966448			Exp2	1.05534
Exp3	1.00438			Exp3	0.626673			Exp3	1.06565			Exp3	0.960311			Exp3	1.1177
	TAA				TAA				TAA				TAA				TAA
Exp1	0.876704			Exp1	0.59143			Exp1	1.0734			Exp1	0.638498			Exp1	1.05039
Exp2	0.862262			Exp2	0.69415			Exp2	0.829665			Exp2	0.58844			Exp2	0.937035
Exp3	0.979252			Exp3	0.746486			Exp3	0.71074			Exp3	0.562055			Exp3	0.731497
Fig. 2m
	LC-3B				PINK1
	Sham				Sham
Exp1	1.00257			Exp1	0.996869
Exp2	0.912924			Exp2	0.950998
Exp3	1.0845			Exp3	1.05214
	TAA				TAA
Exp1	1.42892			Exp1	1.34438
Exp2	1.54504			Exp2	1.22799
Exp3	1.64958			Exp3	1.39151
Fig. 2o
	DRP1				p-DRP1				MFN-2				MFF				FIS1
	Sham				Sham				Sham				Sham				Sham
Exp1	1.00657			Exp1	0.631223			Exp1	1.08345			Exp1	0.997945			Exp1	0.957507
Exp2	0.965323			Exp2	1.18585			Exp2	1.00401			Exp2	0.977753			Exp2	0.972797
Exp3	1.0281			Exp3	1.18293			Exp3	0.912544			Exp3	1.0243			Exp3	1.0697
	TAA				TAA				TAA				TAA				TAA
Exp1	0.949246			Exp1	0.927448			Exp1	1.11487			Exp1	1.04986			Exp1	0.876482
Exp2	0.751474			Exp2	0.625744			Exp2	0.813305			Exp2	0.974339			Exp2	0.957996
Exp3	0.855007			Exp3	0.784732			Exp3	0.878134			Exp3	1.11283			Exp3	0.761221

## Sheet: Fig.3
Fig.3c	ALT		Fig.3d	AST			Fig.3e	Blood ammonia			Fig.3f	Brain ammonia			Fig.3g	SOD			Fig.3h		GPx
	TAA				TAA				TAA				TAA				TAA				TAA
Exp1	159.623			Exp1	316.15			Exp1	0.962035			Exp1	0.920582			Exp1	452.897			Exp1	105.366
Exp2	356.28			Exp2	410.26			Exp2	0.989257			Exp2	0.895031			Exp2	435.552			Exp2	96.5854
Exp3	326.159			Exp3	385.612			Exp3	0.998917			Exp3	0.880127			Exp3	329.555			Exp3	111.219
Exp4	298.754			Exp4	408.784			Exp4	0.925855			Exp4	1.08815			Exp4	362.317			Exp4	102.439
Exp5	169.461			Exp5	265.489			Exp5	1.0704			Exp5	1.12626			Exp5	510.713			Exp5	90.7317
Exp6	268.451			Exp6	245.355			Exp6	1.05354			Exp6	1.08985			Exp6	412.425			Exp6	105.366
																Exp7	489.514			Exp7	93.6585
	MitoQ				MitoQ				MitoQ				MitoQ
Exp1	132.955			Exp1	172.958			Exp1	0.819423			Exp1	0.906103				MitoQ				MitoQ
Exp2	75.626			Exp2	149.176			Exp2	0.788864			Exp2	0.885876			Exp1	539.621			Exp1	137.561
Exp3	145.253			Exp3	149.895			Exp3	0.801861			Exp3	0.901632			Exp2	529.985			Exp2	125.854
Exp4	175.678			Exp4	124.102			Exp4	0.818897			Exp4	0.872888			Exp3	506.859			Exp3	105.366
Exp5	146.944			Exp5	139.98			Exp5	0.901267			Exp5	0.817742			Exp4	531.913			Exp4	140.488
Exp6	90.502			Exp6	112.762			Exp6	0.806954			Exp6	0.774307			Exp5	512.64			Exp5	160.976
																Exp6	568.53			Exp6	125.854
Fig. 3i	Run time(s)				Speed(cm/s)			Fig.3j	Rotarod				Fig.3k	Open field test -total distance (mm)				Open field test -speed (mm/s)				Fig. 3l	Sham
	TAA				TAA				Duration (s)						TAA				TAA			Exp1	0.918581
Exp-1	6.80517			Exp-1	5.20029				TAA					Exp1	3148.37			Exp1	5.25			Exp2	1.05175
Exp-2	7.80497			Exp-2	3.8874				1	2	3			Exp2	3311.92			Exp2	5.52			Exp3	0.958407
Exp-3	7.53914			Exp-3	5.8465			Exp-1	184.6	106.9	154.8			Exp3	3644.15			Exp3	6.07			Exp4	1.07126
Exp-4	3.95964			Exp-4	6.38968			Exp-2	89.8	121.1	100.6			Exp4	2865.9			Exp4	4.78
Exp-5	5.81551			Exp-5	4.11058			Exp-3	205	216.2	184.4			Exp5	1319.66			Exp5	2.2				TAA+Saline
Exp-6	5.72475			Exp-6	6.3746			Exp-4	136.5	118.7	133.1			Exp6	2432.1			Exp6	4.05			Exp1	1.31287
Exp-7	3.63758			Exp-7	6.31236			Exp-5	132.5	175.1	129.8			Exp7	2408.89			Exp7	4.01			Exp2	1.24845
								Exp-6	106.5	164.5	89.7			Exp8	2496.11			Exp8	4.16			Exp3	1.51369
	MitoQ				MitoQ			Exp-7	189.4	94.8	112.1											Exp4	1.23204
Exp-1	2.56424			Exp-1	10.6627										MitoQ				MitoQ
Exp-2	3.94636			Exp-2	11.0757									Exp1	4584.36			Exp1	7.64				TAA+MitoQ
Exp-3	3.84719			Exp-3	10.6164			Rotarod						Exp2	6795.88			Exp2	11.33			Exp1	1.11182
Exp-4	3.48352			Exp-4	9.35843			Duration (s)						Exp3	6232.36			Exp3	10.39			Exp2	1.13494
Exp-5	3.68358			Exp-5	9.46852			MitoQ						Exp4	4959.83			Exp4	8.27			Exp3	1.05521
Exp-6	3.35753			Exp-6	8.57373				1	2	3			Exp5	8954.98			Exp5	14.92			Exp4	1.15665
Exp-7	4.29377			Exp-7	9.62823			Exp-1	232.2	168.7	216.4			Exp6	4181.67			Exp6	6.97
								Exp-2	198.6	184.2	245			Exp7	9404.42			Exp7	15.67
								Exp-3	164.2	184.5	191.9			Exp8	4775.52			Exp8	7.96
								Exp-4	300	212.3	254.6			Exp9	4642.69			Exp9	7.74
								Exp-5	146.6	158.7	180
								Exp-6	229.5	216.5	194.2
								Exp-7	198.1	216	170.7
Fig. 3m
UCP2				SOD1				GPX1
	TAA				TAA				TAA
Exp1	0.790146			Exp1	0.90437			Exp1	0.818953
Exp2	1.18236			Exp2	1.02308			Exp2	1.24297
Exp3	1.0275			Exp3	1.07255			Exp3	0.938074
	MitoQ				MitoQ				MitoQ
Exp1	0.577519			Exp1	2.20839			Exp1	1.40976
Exp2	0.509559			Exp2	2.24872			Exp2	1.90881
Exp3	0.473446			Exp3	1.42468			Exp3	1.4511
Fig. 3n
LC3B				PINK1
	TAA				TAA
Exp1	0.865336			Exp1	1.07023
Exp2	0.867838			Exp2	0.961031
Exp3	1.26683			Exp3	0.968736
	MitoQ				MitoQ
Exp1	0.557115			Exp1	0.39413
Exp2	0.501332			Exp2	0.31951
Exp3	0.567537			Exp3	0.543827
Fig. 3o
DRP1				p-DRP1				MFF				FIS1
	TAA				TAA				TAA				TAA
Exp1	0.956869			Exp1	1.24814			Exp1	0.86867			Exp1	0.8736
Exp2	0.835334			Exp2	0.818217			Exp2	0.955573			Exp2	0.834793
Exp3	1.2078			Exp3	0.933643			Exp3	1.17576			Exp3	1.29161
	MitoQ				MitoQ				MitoQ				MitoQ
Exp1	1.29785			Exp1	0.572805			Exp1	1.29976			Exp1	0.593963
Exp2	1.27776			Exp2	0.377237			Exp2	1.35569			Exp2	0.57254
Exp3	1.19724			Exp3	0.567863			Exp3	1.11462			Exp3	0.312408

## Sheet: Fig. 4 
Fig. 4c	ALT(U/L)			Fig. 4d	AST(U/L)			Fig. 4e	TBil(umol/L)			Fig. 4f	Blood ammonia
		Sham				Sham				Sham				Sham
	Exp-1	21.031			Exp-1	54.199			Exp-1	8.182			Exp-1	0.696693
	Exp-2	25.558			Exp-2	57.285			Exp-2	9.309			Exp-2	0.996199
	Exp-3	23.622			Exp-3	68.545			Exp-3	5.455			Exp-3	1.10647
	Exp-4	21.148			Exp-4	68.911			Exp-4	16.909			Exp-4	0.878439
	Exp-5	24.701			Exp-5	76.947			Exp-5	8.036			Exp-5	1.18407
	Exp-6	17.92			Exp-6	57.792			Exp-6	9.382			Exp-6	1.13812
		Sham+MitoQ				Sham+MitoQ				Sham+MitoQ				Sham+MitoQ
	Exp-1	29.603			Exp-1	67.624			Exp-1	9.273			Exp-1	0.794713
	Exp-2	30.126			Exp-2	109.587			Exp-2	5.527			Exp-2	1.06767
	Exp-3	25.802			Exp-3	91.366			Exp-3	10.945			Exp-3	0.972035
	Exp-4	29.838			Exp-4	62.512			Exp-4	5.491			Exp-4	1.01696
	Exp-5	21.722			Exp-5	100.134			Exp-5	11.346			Exp-5	0.906688
	Exp-6	26.23			Exp-6	82.622			Exp-6	11.272			Exp-6	1.03704
		BDL				BDL				BDL				BDL
	Exp-1	842.982			Exp-1	706.464			Exp-1	13.491			Exp-1	2.6411
	Exp-2	1169.96			Exp-2	1177.33			Exp-2	29.127			Exp-2	1.70038
	Exp-3	799.234			Exp-3	179.58			Exp-3	18.364			Exp-3	1.6381
	Exp-4	600.338			Exp-4	692.651			Exp-4	25.2			Exp-4	1.90833
	Exp-5	503.811			Exp-5	791.391			Exp-5	34.582			Exp-5	2.36406
	Exp-6	505.992			Exp-6	871.87			Exp-6	24.764			Exp-6	1.60985
		BDL+MitoQ				BDL+MitoQ				BDL+MitoQ				BDL+MitoQ
	Exp-1	197.953			Exp-1	323.136			Exp-1	34.291			Exp-1	1.46418
	Exp-2	327.332			Exp-2	440.401			Exp-2	24.873			Exp-2	1.326
	Exp-3	332.219			Exp-3	463.412			Exp-3	27.928			Exp-3	1.31374
	Exp-4	298.406			Exp-4	316.896			Exp-4	33.164			Exp-4	1.54961
	Exp-5	361.378			Exp-5	433.8			Exp-5	25.345			Exp-5	1.76539
	Exp-6	185.708			Exp-6	449.457			Exp-6	27.418			Exp-6	1.45907
Fig. 4g	Rotarod			Fig. 4I	Open field test				Open field test				Open field test
	Duration (s)				total distance (mm)				Average speed (mm/s)				Number of activities
		Sham				Sham				Sham				Sham
	Exp-1	300			Exp-1	21915.4			Exp-1	36.53			Exp-1	87
	Exp-2	300			Exp-2	13379.6			Exp-2	22.3			Exp-2	145
	Exp-3	300			Exp-3	20984.2			Exp-3	34.97			Exp-3	109
	Exp-4	300			Exp-4	9302.45			Exp-4	15.5			Exp-4	115
	Exp-5	300			Exp-5	15879.7			Exp-5	26.47			Exp-5	123
	Exp-6	300			Exp-6	20246.8			Exp-6	33.74			Exp-6	108
	Exp-7	300			Exp-7	17028.4			Exp-7	28.38			Exp-7	110
	Exp-8	194.5			Exp-8	18309.1			Exp-8	30.52			Exp-8	117
	Exp-9	255.3			Exp-9	23018.8			Exp-9	38.36			Exp-9	86
	Exp-10	300			Exp-10	15361.5			Exp-10	25.6			Exp-10	111
		Sham+MitoQ				Sham+MitoQ				Sham+MitoQ				Sham+MitoQ
	Exp-1	144.9			Exp-1	11280.2			Exp-1	18.8			Exp-1	101
	Exp-2	300			Exp-2	21593.3			Exp-2	35.99			Exp-2	89
	Exp-3	300			Exp-3	10445.9			Exp-3	17.41			Exp-3	130
	Exp-4	300			Exp-4	21484.3			Exp-4	35.81			Exp-4	118
	Exp-5	300			Exp-5	19916.3			Exp-5	33.19			Exp-5	117
	Exp-6	254			Exp-6	18256.7			Exp-6	30.43			Exp-6	124
	Exp-7	300			Exp-7	9824.39			Exp-7	16.37			Exp-7	124
	Exp-8	116.9			Exp-8	14231			Exp-8	23.72			Exp-8	110
	Exp-9	300			Exp-9	13095.7			Exp-9	21.83			Exp-9	125
	Exp-10	300			Exp-10	16076.2			Exp-10	26.79			Exp-10	126
		BDL				BDL				BDL				BDL
	Exp-1	79.8333			Exp-1	262.39			Exp-1	0.44			Exp-1	27
	Exp-2	103.8			Exp-2	2421.88			Exp-2	4.04			Exp-2	67
	Exp-3	97.1333			Exp-3	2687.39			Exp-3	4.48			Exp-3	56
	Exp-4	114.833			Exp-4	2948.69			Exp-4	4.91			Exp-4	55
	Exp-5	113.6			Exp-5	2417.26			Exp-5	4.03			Exp-5	34
	Exp-6	113.067			Exp-6	581.24			Exp-6	0.97			Exp-6	31
	Exp-7	121.033			Exp-7	3055.83			Exp-7	5.09			Exp-7	55
	Exp-8	108.833			Exp-8	2592.06			Exp-8	4.32			Exp-8	59
	Exp-9	108.367			Exp-9	466.21			Exp-9	0.78			Exp-9	10
	Exp-10	120.7			Exp-10	1523.98			Exp-10	2.54			Exp-10	34
		BDL+MitoQ				BDL+MitoQ				BDL+MitoQ				BDL+MitoQ
	Exp-1	173.367			Exp-1	6090.01			Exp-1	10.15			Exp-1	126
	Exp-2	146.1			Exp-2	6134.42			Exp-2	10.22			Exp-2	108
	Exp-3	143.3			Exp-3	7598.38			Exp-3	12.66			Exp-3	97
	Exp-4	143.2			Exp-4	3487.96			Exp-4	5.81			Exp-4	87
	Exp-5	166.933			Exp-5	4484.61			Exp-5	7.47			Exp-5	77
	Exp-6	165.9			Exp-6	5304.41			Exp-6	8.84			Exp-6	109
	Exp-7	153.367			Exp-7	5317.68			Exp-7	8.86			Exp-7	112
	Exp-8	158.267			Exp-8	7249.39			Exp-8	12.08			Exp-8	92
	Exp-9	120.767			Exp-9	2592.06			Exp-9	4.32			Exp-9	59
	Exp-10	138.9			Exp-10	3341.29			Exp-10	5.57			Exp-10	103
Fig. 4k		UCP2	SOD1	GPX1			Fig. 4m		PINK1	LC3B			Fig. 4o		DRP1	p-DRP1	MFN2	MFF	FIS1
		Sham							Sham						Sham
	Exp1	0.721105	0.903222	1.23317				Exp1	0.997629	1.17085				Exp1	0.582456	1.04791	0.799024	0.926462	0.948834
	Exp2	0.946761	1.13199	1.10972				Exp2	1.0839	0.939568				Exp2	1.23559	0.881662	1.09556	1.1392	0.956409
	Exp3	1.33213	0.964793	0.65711				Exp3	0.918477	0.889587				Exp3	1.18196	1.07042	1.10541	0.934339	1.09476
		Sham+MitoQ							Sham+MitoQ						Sham+MitoQ
	Exp1	0.599868	0.929308	1.08726				Exp1	1.04777	0.957103				Exp1	0.753124	0.950329	0.788406	1.05432	0.990505
	Exp2	0.768366	1.10341	1.1379				Exp2	0.971153	0.960284				Exp2	1.24425	0.83847	0.957456	1.01246	1.03357
	Exp3	1.15379	1.12522	0.60925				Exp3	1.06948	1.06516				Exp3	0.552733	0.956632	0.991438	1.08768	1.12335
		BDL							BDL						BDL
	Exp1	2.21739	0.729888	1.29062				Exp1	1.35216	2.00427				Exp1	0.712072	1.49806	0.648301	1.54617	1.15887
	Exp2	2.12641	0.725979	1.02501				Exp2	1.43152	2.29642				Exp2	1.10545	1.53749	0.663002	1.62589	1.43035
	Exp3	2.62384	0.751251	0.699031				Exp3	1.87091	2.36632				Exp3	1.03531	1.60119	0.689296	1.6458	1.35934
		BDL+MitoQ							BDL+MitoQ						BDL+MitoQ
	Exp1	1.51886	0.879691	1.24448				Exp1	1.14981	1.20378				Exp1	0.562636	1.03817	0.699376	1.12934	0.868286
	Exp2	1.93186	0.878154	1.4308				Exp2	1.15732	1.06276				Exp2	1.02273	1.10726	0.906556	1.29748	1.01115
	Exp3	1.61746	0.919376	0.599262				Exp3	1.04717	1.64473				Exp3	0.866868	0.959516	1.08226	1.21998	1.13704

## Sheet: Fig. 5
Fig. 5c	c-Fos in total SNr								c-Fos in Medial SNr									c-Fos in Lateral SNr
Sham	Repeat	Number		TAA	Repeat	Number			Sham	Repeat	Number		TAA	Repeat	Number			Sham	Repeat	Number		TAA	Repeat	Number
Exp-1	1-1	119		Exp-1	1-1	125			Exp-1	1-1	104		Exp-1	1-1	51			Exp-1	1-1	9		Exp-1	1-1	30
	1-2	109			1-2	133				1-2	125			1-2	93				1-2	23			1-2	23
	1-3	226			1-3	183				1-3	46			1-3	76				1-3	32			1-3	40
	1-4	88			1-4	174				1-4	161			1-4	156				1-4	34			1-4	35
	1-5	118			1-5	131				1-5	45			1-5	114				1-5	35			1-5	38
	1-6	66			1-6	174				1-6	65			1-6	141				1-6	7			1-6	6
	1-7	120			1-7	186				1-7	23			1-7	54			Exp-2	2-1	15		Exp-2	2-1	63
Exp-2	2-1	24		Exp-2	2-1	233				1-8	28			1-8	86				2-2	53			2-2	63
	2-2	143			2-2	151				1-9	34			1-9	150				2-3	36			2-3	39
	2-3	114			2-3	139			Exp-2	2-1	13		Exp-2	2-1	131				2-4	9			2-4	53
	2-4	64			2-4	185				2-2	130			2-2	116				2-5	50			2-5	2
	2-5	148			2-5	104				2-3	52			2-3	92				2-6	4			2-6	4
	2-6	38			2-6	170				2-4	32			2-4	72				2-7	47			2-7	10
	2-7	44			2-7	150				2-5	148			2-5	85			Exp-3	3-1	24		Exp-3	3-1	3
Exp-3	3-1	167		Exp-3	3-1	99				2-6	144			2-6	141				3-2	14			3-2	26
	3-2	76			3-2	142				2-7	65			2-7	115				3-3	19			3-3	41
	3-3	86			3-3	125				2-8	27			2-8	135				3-4	6			3-4	21
	3-4	211			3-4	94				2-9	35			2-9	112				3-5	20			3-5	19
	3-5	92			3-5	149			Exp-3	3-1	51		Exp-3	3-1	76				3-6	28			3-6	33
	3-6	100			3-6	207				3-2	57			3-2	79				3-7	1			3-7	20
	3-7	70			3-7	136				3-3	49			3-3	68
										3-4	132			3-4	137
										3-5	55			3-5	134
	c-Fos in total SNr									3-6	100			3-6	126
	Sham									3-7	118			3-7	67
Exp-1	1.14									3-8	67			3-8	132
Exp-2	0.78
Exp-3	1.08
	TAA
Exp-1	1.49
Exp-2	1.53
Exp-3	1.28
	c-Fos in Medial SNr
	Sham
Exp-1	0.950226
Exp-2	0.977376
Exp-3	1.0724
	TAA
Exp-1	1.38461
Exp-2	1.50679
Exp-3	1.37104
	c-Fos in Lateral SNr
	Sham
Exp-1	0.985714
Exp-2	1.32857
Exp-3	0.685714
	TAA
Exp-1	1.24286
Exp-2	1.41429
Exp-3	0.985714
Fig. 5e
GAD1-GFP				GAD2-GFP					PV-GFP					vGlut1-GFP					GFAP-GFP
NO.	mCherry-C-Fos	Yellow		NO.	mCherry-C-Fos	Yellow			NO.	GFP-PV	mCherry-C-Fos	Yellow		NO.	GFP-vGLUT	mCherry-C-Fos	Yellow		NO.	GFP-GFAP	mCherry-C-Fos	Yellow
	1024	842			1482	1297				1149	862	88			1281	753	60			4518	1679	17
Fig. 5g
c-Fos in total SNr									c-Fos in Medial SNr									c-Fos in Lateral SNr
Sham	Repeat	Number		NH4Cl	Repeat	Number			Sham	Repeat	Number		NH4Cl	Repeat	Number			Sham	Repeat	Number		NH4Cl	Repeat	Number
Exp-1	1-1	48		Exp-1	1-1	99			Exp-1	1-1	41		Exp-1	1-1	84			Exp-1	1-1	19		Exp-1	1-1	42
	1-2	82			1-2	120				1-2	78			1-2	126				1-2	16			1-2	44
	1-3	70			1-3	96				1-3	113			1-3	67				1-3	7			1-3	87
	1-4	60			1-4	105				1-4	32			1-4	73				1-4	21			1-4	54
	1-5	87			1-5	119				1-5	95			1-5	94				1-5	23			1-5	57
	1-6	85			1-6	88				1-6	106			1-6	57				1-6	22			1-6	53
	1-7	33		Exp-2	2-1	115				1-7	8			1-7	145			Exp-2	2-1	22		Exp-2	2-1	49
	1-8	60			2-2	80			Exp-2	2-1	109		Exp-2	2-1	90				2-2	69			2-2	26
Exp-2	2-1	58			2-3	98				2-2	28			2-2	56				2-3	14			2-3	54
	2-2	96			2-4	99				2-3	48			2-3	46				2-4	15			2-4	59
	2-3	49			2-5	57				2-4	88			2-4	124				2-5	4			2-5	61
	2-4	40			2-6	100				2-5	10			2-5	103				2-6	21			2-6	52
	2-5	65		Exp-3	3-1	122				2-6	125			2-6	90			Exp-3	3-1	53		Exp-3	3-1	43
	2-6	59			3-2	60				2-7	27			2-7	82				3-2	6			3-2	61
	2-7	73			3-3	121			Exp-3	3-1	106		Exp-3	3-1	45				3-3	11			3-3	76
	2-8	101			3-4	103				3-2	4			3-2	133				3-4	24			3-4	51
Exp-3	3-1	69			3-5	79				3-3	127			3-3	138				3-5	20			3-5	62
	3-2	57			3-6	76				3-4	61			3-4	44				3-6	16			3-6	62
	3-3	116								3-5	8			3-5	96
	3-4	46								3-6	56			3-6	87
	3-5	70								3-7	29			3-7	72
	3-6	70
	3-7	36
	3-8	48
	c-Fos in total SNr
	Sham
Exp-1	0.996406
Exp-2	1.0286
Exp-3	0.974996
	TAA
Exp-1	1.58496
Exp-2	1.3906
Exp-3	1.41793
	c-Fos in Medial SNr
	Sham
Exp-1	1.09677
Exp-2	1
Exp-3	0.903226
	TAA
Exp-1	1.48387
Exp-2	1.35484
Exp-3	1.41935
	c-Fos in Lateral SNr
	Sham
Exp-1	0.84375
Exp-2	1.125
Exp-3	1.03125
	TAA
Exp-1	2.625
Exp-2	2.34375
Exp-3	2.76562

## Sheet: Fig.6 
Fig.6d
GAD2-hM4Di
No.		Hz
CNO-Pre	CNO	CNO-Pre	CNO
37	1	1.23333	0.0333333
41	0	1.36667	0
30	2	1	0.0666667
59	30	1.96667	1
time = 30 s
Fig.6f
	TAA							Sham
Open field test								GAD2-hM4Di
	Total distance（mm）				Speed(mm/s)				Total distance（mm）				Speed(mm/s)
	GAD2-hM4Di				GAD2-hM4Di				Pre-CNO				Pre-CNO
	Pre-CNO				Pre-CNO			Exp 1	18049.3			Exp 1	30.08
Exp 1	3354.22			Exp 1	5.59			Exp 2	14965			Exp 2	24.94
Exp 2	932.26			Exp 2	1.55			Exp 3	10821			Exp 3	18.04
Exp 3	3998.18			Exp 3	6.66			Exp 4	16724.6			Exp 4	27.87
Exp 4	4764.75			Exp 4	7.94			Exp 5	17925.4			Exp 5	27.48
Exp 5	2919.25			Exp 5	4.87
Exp 6	1188.59			Exp 6	1.98				Post-CNO				Post-CNO
Exp 7	3337.46			Exp 7	5.56			Exp 1	12592.5			Exp 1	20.98
								Exp 2	12553.8			Exp 2	20.92
	Post-CNO				Post-CNO			Exp 3	15173.8			Exp 3	25.28
Exp 1	7495.84			Exp 1	12.49			Exp 4	14328			Exp 4	23.88
Exp 2	1575.28			Exp 2	2.63			Exp 5	18498.3			Exp 5	30.18
Exp 3	6596.19			Exp 3	10.99
Exp 4	7441.5			Exp 4	12.4
Exp 5	6025.65			Exp 5	10.04
Exp 6	3581.09			Exp 6	5.97
Exp 7	5445.82			Exp 7	9.08
Fig.6g
Rotarod
TAA
Duration (s)
	GAD2-hM4Di-CNO-Pre						GAD2-hM4Di-CNO-Post
	1	2	3				1	2	3
Exp 1	37.7	135.3	173.5			Exp 1	130.8	222.4	44.5
Exp 2	52	150	44			Exp 2	103.1	119.9	44.5
Exp 3	143.2	105	55.2			Exp 3	79.9	96.7	162.1
Exp 4	47.1	143.8	148.3			Exp 4	300	87.6	129.4
Exp 5	300	142	182			Exp 5	300	300	300
Exp 6	72.3	90	73.4			Exp 6	82.2	99.7	78.1
Exp 7	110	117.6	130			Exp 7	128.5	232.2	165.8
Rotarod
Sham
Duration (s)
	GAD2-hM4Di-CNO-Pre						GAD2-hM4Di-CNO-Post
	1	2	3				1	2	3
Exp 1	300	300	300			Exp 1	300	300	300
Exp 2	198.66	300	300			Exp 2	300	176.5	186.3
Exp 3	300	221.25	264.16			Exp 3	300	288.5	220.5
Exp 4	300	222.68	300			Exp 4	300	300	300
Exp 5	300	300	300			Exp 5	268	294.62	300
Fig.6i								Fig.6l	Rotarod
GAD2-hM3Dq									TAA
No.		Hz							Duration (s)
CNO-Pre	CNO	CNO-Pre	CNO							GAD2-hM3Dq-CNO-Pre						GAD2-hM3Dq-CNO-Post
42	106	1.4	3.53333							1	2	3				1	2	3
37	60	1.23333	2						Exp 1	79.6	120.3	95			Exp 1	53.2	79.9	47.8
40	83	1.33333	2.76667						Exp 2	48.1	61.7	117.7			Exp 2	40	55.8	54.3
27	63	0.9	2.1						Exp 3	177.6	153.2	159.3			Exp 3	88.1	86.7	90
time = 30 s									Exp 4	182.3	177	124.2			Exp 4	109.4	143.1	110.4
									Exp 5	130.1	180	192			Exp 5	134.5	82.1	101.3
									Exp 6	101.9	110.8	115.8			Exp 6	90.3	94.9	69.9
Fig.6k	TAA								Exp 7	80	123.3	162			Exp 7	75.6	108.3	106.2
Open field test
	Total distance（mm）				Speed(mm/s)
	GAD2-hM3Dq				GAD2-hM3Dq				Rotarod
	Pre-CNO	Post-CNO			Pre-CNO	Post-CNO			Sham
Exp 1	4038.14	2591.23		Exp 1	6.73	4.32			Duration (s)
Exp 2	4279.62	4166.6		Exp 2	7.23	6.94				GAD2-hM3Dq-CNO-Pre						GAD2-hM3Dq-CNO-Post
Exp 3	2330.06	1068.57		Exp 3	3.88	1.78				1	2	3				1	2	3
Exp 4	4110.45	839.78		Exp 4	6.85	1.4			Exp 1	259.26	300	274			Exp 1	193.3	174.3	174.3
Exp 5	4980.67	1976.73		Exp 5	8.3	3.29			Exp 2	300	300	278.92			Exp 2	300	300	300
Exp 6	4241.84	3561.53		Exp 6	7.07	5.94			Exp 3	169.54	300	300			Exp 3	300	300	300
Exp 7	5034.96	2736.61		Exp 7	8.39	4.56			Exp 4	300	300	300			Exp 4	300	300	300
									Exp 5	264.59	274.22	300			Exp 5	165.2	167.4	285.4
Sham
Open field test
	Total distance（mm）				Speed(mm/s)
	GAD2-hM3Dq				GAD2-hM3Dq
	Pre-CNO	Post-CNO			Pre-CNO	Post-CNO
Exp 1	35322.6	37359.4		Exp 1	58.91	62.27
Exp 2	21865.8	13335.8		Exp 2	36.44	22.23
Exp 3	28015.2	27270.5		Exp 3	46.69	45.45
Exp 4	23339	15905.5		Exp 4	38.9	26.51
Exp 5	23596.5	17507.3		Exp 5	39.33	29.18
Fig. 6m
UCP2
TAA+CNO
	mCherry
Exp1	0.904392
Exp2	1.13928
Exp3	0.956326
	hM4Di
Exp1	1.5062
Exp2	1.59854
Exp3	1.74593
	hM3Dq
Exp1	0.667176
Exp2	0.417278
Exp3	0.640699

## Sheet: Fig. 7
Fig. 7b	UCP2				Fig. 7d	Open field test -total distance (mm)				Open field test -speed (mm/s)				Fig. 7f	SOD1				GPX1				Fig. 7h	LC3B				PINK1
		TAA+Ucp2NC					TAA+Ucp2NC				TAA+Ucp2NC					TAA+Ucp2NC				TAA+Ucp2NC					TAA+Ucp2NC				TAA+Ucp2NC
	Exp1	0.969412				Exp1	4809.94			Exp1	8.02				Exp1	1.04402			Exp1	0.925201				Exp1	1.26328			Exp1	1.03598
	Exp2	0.885911				Exp2	4706.31			Exp2	7.84				Exp2	1.07483			Exp2	1.10588				Exp2	0.884644			Exp2	0.999231
	Exp3	1.14468				Exp3	3617.55			Exp3	6.03				Exp3	0.881156			Exp3	0.968916				Exp3	0.852074			Exp3	0.964784
						Exp4	3574.38			Exp4	5.96
		TAA+Ucp2KD				Exp5	4391.71			Exp5	7.32					TAA+Ucp2KD				TAA+Ucp2KD					TAA+Ucp2KD				TAA+Ucp2KD
	Exp1	0.515747				Exp6	3810.95			Exp6	6.35				Exp1	0.634424			Exp1	0.476544				Exp1	1.54411			Exp1	1.39096
	Exp2	0.4306													Exp2	0.580268			Exp2	0.458774				Exp2	2.32903			Exp2	1.70432
	Exp3	0.562401													Exp3	0.556704			Exp3	0.387124				Exp3	1.88485			Exp3	1.57646
		TAA+Ucp2OE					TAA+Ucp2KD				TAA+Ucp2KD					TAA+Ucp2OE				TAA+Ucp2OE					TAA+Ucp2OE				TAA+Ucp2OE
	Exp1	1.40789				Exp1	1432.28			Exp1	2.39				Exp1	1.70145			Exp1	1.76073				Exp1	0.493119			Exp1	0.690129
	Exp2	1.47334				Exp2	1444.78			Exp2	2.41				Exp2	1.74743			Exp2	1.70654				Exp2	0.301149			Exp2	0.642644
	Exp3	1.80972				Exp3	1275.93			Exp3	2.13				Exp3	1.74474			Exp3	1.56234				Exp3	0.460187			Exp3	0.645677
						Exp4	1973.86			Exp4	3.29
						Exp5	548.18			Exp5	0.91
						Exp6	547.77			Exp6	0.91
						Exp7	2496.11			Exp7	4.16
						Exp8	2408.89			Exp8	4.01
							TAA+Ucp2OE				TAA+Ucp2OE
						Exp1	8018.64			Exp1	13.36
						Exp2	6357.37			Exp2	10.6
						Exp3	8418.3			Exp3	14.03
						Exp4	8126.88			Exp4	13.55
						Exp5	7073.06			Exp5	11.79
						Exp6	9210.88			Exp6	15.35
						Exp7	8014.45			Exp7	13.36
						Exp8	6789.54			Exp8	11.32
Fig. 7j
p-DRP1/DRP1				MFN2				MFF				FIS1
	TAA+Ucp2NC				TAA+Ucp2NC				TAA+Ucp2NC				TAA+Ucp2NC
Exp1	1.00669			Exp1	1.20245			Exp1	1.00018			Exp1	0.993454
Exp2	1.06687			Exp2	0.997362			Exp2	1.18788			Exp2	1.08462
Exp3	0.925372			Exp3	0.800192			Exp3	0.811938			Exp3	0.921926
	TAA+Ucp2KD				TAA+Ucp2KD				TAA+Ucp2KD				TAA+Ucp2KD
Exp1	2.00304			Exp1	1.11107			Exp1	1.11107			Exp1	2.4938
Exp2	2.56739			Exp2	0.952443			Exp2	0.952443			Exp2	1.90543
Exp3	1.63615			Exp3	0.966303			Exp3	0.966303			Exp3	2.47806
	TAA+Ucp2OE				TAA+Ucp2OE				TAA+Ucp2OE				TAA+Ucp2OE
Exp1	0.479106			Exp1	1.13635			Exp1	0.973259			Exp1	0.548064
Exp2	0.403242			Exp2	1.14726			Exp2	1.01152			Exp2	0.476507
Exp3	0.449486			Exp3	1.18755			Exp3	0.884571			Exp3	0.473592

## Sheet: Fig.8 
Fig.8 a	VO2
		Sham					TAA+Saline					TAA+MitoQ
	Average	Exp-1	Exp-2	Exp-3	Exp-4	Exp-5	Exp-1	Exp-2	Exp-3	Exp-4	Exp-5	Exp-1	Exp-2	Exp-3	Exp-4	Exp-5
	Night	4699.4	4742.95	4464.61	4124.19	4475.95	3956.44	4850.98	4397.04	4764.77	4582.29	4773.48	3931.6	4492.45	4353.49	4227.86
	Day	3996.39	4002.22	3739.66	3559.19	3739.04	3510.24	4090.59	3626.12	3855.01	3538.34	3914.29	3477.59	3700.54	3550.23	3508.71
	Total	4347.89	4372.59	4102.14	3841.69	4107.49	3733.34	4470.78	4011.58	4309.89	4060.31	4343.89	3704.59	4096.49	3951.86	3868.28
Fig.8 b	VCO2
		Sham					TAA+Saline					TAA+MitoQ
	Average	Exp-1	Exp-2	Exp-3	Exp-4	Exp-5	Exp-1	Exp-2	Exp-3	Exp-4	Exp-5	Exp-1	Exp-2	Exp-3	Exp-4	Exp-5
	Night	4327.26	4309.6	4042.21	3780.41	4060.15	3682.64	4553.2	4178.96	4556.5	4294.32	4386.81	3447.24	4172.79	4024.88	3895.01
	Day	3230.56	3389.65	3162.59	2942.38	3031.47	3091.89	3474.84	3196.94	3260.49	2919.88	3222.86	2851.66	3200.3	2867.85	2930.69
	Total	3778.91	3849.62	3602.4	3361.39	3545.81	3387.26	4014.02	3687.95	3908.49	3607.1	3804.84	3149.45	3686.54	3446.36	3412.85
Fig.8 c	RER
		Sham					TAA+Saline					TAA+MitoQ
	Average	Exp-1	Exp-2	Exp-3	Exp-4	Exp-5	Exp-1	Exp-2	Exp-3	Exp-4	Exp-5	Exp-1	Exp-2	Exp-3	Exp-4	Exp-5
	Night	0.917707	0.904703	0.903357	0.913816	0.903369	0.929385	0.937393	0.949521	0.955832	0.935737	0.916469	0.875501	0.928012	0.923767	0.920281
	Day	0.807953	0.845697	0.845695	0.826021	0.809754	0.87577	0.849158	0.882411	0.844933	0.825008	0.823078	0.818328	0.865216	0.806004	0.834686
	Total	0.86283	0.8752	0.874526	0.869919	0.856562	0.902578	0.893275	0.915966	0.900382	0.880373	0.869773	0.846914	0.896614	0.864885	0.877483
Fig.8 d	Y-Total activity
		Sham					TAA+Saline					TAA+MitoQ
	Average	Exp-1	Exp-2	Exp-3	Exp-4	Exp-5	Exp-1	Exp-2	Exp-3	Exp-4	Exp-5	Exp-1	Exp-2	Exp-3	Exp-4	Exp-5
	Night	1582.44	1073.05	1666.28	1550.78	1406.69	795.5	1007.81	767.175	877.85	1002.39	1287.3	577.675	928.812	795.5	1894.38
	Day	878.85	777.6	898.163	914.362	1009.89	585.05	753.575	308.7	456.575	335.538	649.875	399.375	852.325	585.05	1393.96
	Total	1230.64	925.325	1282.22	1232.57	1208.29	690.275	880.694	537.938	667.212	668.962	968.587	488.525	890.569	690.275	1644.17
Fig.8e		Sham
		Exp-1	Exp-2	Exp-3	Exp-4	Exp-5	Exp-6
	Day-0	37.9	37.4	38.1	37.8	38.2	38.3
	Day-1	37.3	37.1	38.5	38	36.6	37.5
	Day-2	36.9	37.1	36.9	37.7	37	36.9
	Day-3	36.6	36.9	37.1	38.2	36.5	35.7
	Day-4	37	36.8	36.2	37.8	36.3	37.3
	Day-5	36.3	37.3	37.1	37.9	36.7	37
	Day-6	37	36.9	37.2	38.3	37.2	36.9
		TAA+Saline
		Exp-1	Exp-2	Exp-3	Exp-4	Exp-5	Exp-6
	Day-0	38.1	38.4	38.4	37.5	37.6	37.7
	Day-1	37.7	37.3	33.6	37.2	36.2	36.8
	Day-2	35.9	36.3	36	37	36.4	36.4
	Day-3	33	33.6	36.1	36.6	34.2	35.8
	Day-4	34.5	34.3	33.7	35.5	35.7	36
	Day-5	34.6	34.5	35.4	35.5	35.5	36.3
	Day-6	34.8	35.5	34.7	36.1	35.3	35.8
		TAA+MitoQ
		Exp-1	Exp-2	Exp-3	Exp-4	Exp-5	Exp-6
	Day-0	38.4	37.5	37	37.7	37.5	38.1
	Day-1	36.7	36.9	36.1	36.3	36.7	36.4
	Day-2	37.3	36.5	36.7	35.5	35.5	36.3
	Day-3	32.4	35.5	34	35	34.5	35.2
	Day-4	35.3	35.6	35.1	35.4	35.1	36.1
	Day-5	36.4	36.3	36.1	35.9	36	36.3
	Day-6	36.5	36.7	36.6	36.4	36.6	36.3
Fig.8f
		Sham				TAA+Saline				TAA+Ucp2OE				TAA+MitoQ
	time	Exp1	Exp2	Exp3	Exp4	Exp1	Exp2	Exp3	Exp4	Exp1	Exp2	Exp3	Exp4	Exp1	Exp2	Exp3	Exp4
	0 min	30.2278	29.0257	29.7786	29.8496	28.2796	28.8812	28.07	27.981	27.7817	27.4101	26.5727	27.387	28.1906	28.3486	28.2046	28.0118
	2 min 30 s	29.9919	29.4497	29.6874	29.8183	27.948	28.1874	27.5154	27.5239	27.5981	27.2619	26.8014	27.8273	27.736	27.7721	27.565	27.1001
	5 min	30.5879	29.2463	29.82	30.0144	27.4647	28.1432	27.3307	27.3373	27.7889	27.2792	26.6281	27.4175	27.5121	27.722	27.6706	27.1232
	7 min 30 s	30.3887	29.1547	30.3074	30.5512	27.5719	27.7759	27.308	27.0976	27.6996	26.9041	26.6061	27.6213	27.2513	27.4377	27.0649	26.5336
	10 min	30.9556	29.6279	30.3566	30.4229	27.2604	27.4034	26.5638	26.8933	27.851	27.1312	26.6301	27.4403	27.2773	27.0576	27.0557	26.7497
	12 min 30 s	31.2721	29.1376	30.2415	30.3965	26.944	27.1098	26.7173	26.6419	27.7328	27.1952	26.5927	27.1372	26.9732	26.903	26.9451	26.5518
	15 min	31.1605	29.0878	30.292	30.6367	26.6975	26.9981	26.5805	26.686	27.8739	27.5195	27.0359	27.5659	27.1205	26.8197	26.8375	26.5378
	17 min 30 s	30.7192	29.4227	30.4205	31.0113	26.5935	26.8034	26.5864	26.3741	27.5625	27.1561	26.9523	27.0964	27.1153	26.964	26.7511	26.5271
	20 min	30.7739	29.4683	30.6041	29.8212	26.4447	26.8332	26.6041	26.0769	27.5313	27.647	26.782	27.6996	26.8629	26.5813	26.4479	26.8723
	22 min 30 s	31.2641	29.4564	30.338	30.5505	26.9786	26.7578	26.6205	26.3392	27.3285	27.4515	26.7405	28.0121	26.4162	26.6578	26.8238	26.1534
	25 min	31.4122	29.1987	30.838	30.7181	26.4858	26.4665	26.2333	26.1596	27.7013	27.6208	26.836	27.6288	26.6186	26.5236	26.4581	26.8059
	27 min 30 s	31.2646	29.3203	30.8901	30.9584	26.8837	26.8891	26.6944	26.1081	27.5167	27.625	26.5251	27.3071	27.084	26.5571	26.5427	27.1437
	30 min	31.2227	29.3267	30.5399	31.0271	26.6696	26.305	26.2927	26.0754	27.5355	27.4707	26.7849	27.4743	26.8797	26.6577	26.7217	26.8653
	32 min 30 s	31.0491	29.3702	30.4177	30.9024	26.5948	26.5505	26.7572	26.2367	27.7253	27.951	26.8656	28.0965	26.5753	26.5571	27.068	26.75
	35 min	31.1095	29.1706	30.3452	31.0643	26.4053	26.3367	26.5755	26.2705	27.201	27.7834	27.0434	27.6195	26.7758	26.7035	26.8488	27.2668
	37 min 30 s	31.3932	29.175	30.8879	30.2677	26.7392	26.4126	26.3902	26.1288	27.5274	28.058	27	28.0484	27.0364	26.5643	26.5917	27.0213
	40 min	31.7514	29.317	30.8632	30.2409	26.8795	25.9542	26.8058	26.1588	27.451	28.1926	27.1754	27.9517	27.0604	26.7998	27.1911	27.4414
	42 min 30 s	31.1907	29.7539	30.9671	31.0111	26.8135	26.4542	26.676	26.3943	27.9399	28.0696	27.2302	27.856	27.3249	26.8225	27.058	27.7135
	45 min	31.6132	29.5107	30.6777	30.5224	26.4992	26.0375	26.7587	26.3276	27.8124	28.5539	26.7057	28.2926	27.1981	26.9695	27.1601	27.6664
	47 min 30 s	31.9988	29.6229	30.9939	30.6168	26.5001	26.4332	26.9834	25.8966	27.8194	28.0741	27.121	27.9466	27.2629	27.0081	27.2756	27.4751
	50 min	31.5607	29.4439	30.5035	30.7119	26.6517	26.4116	26.7469	26.0756	27.8253	28.4478	27.9579	28.2037	27.2068	26.8963	27.1144	27.5739
	52 min 30 s	31.7306	29.7355	31.173	30.9223	26.89	26.0342	26.9006	26.0386	27.4296	28.2292	27.0719	27.9659	27.2532	27.2484	27.5471	28.2443
	55 min	32.0864	29.8408	30.8687	31.1128	26.8374	26.3025	26.7249	25.9199	27.7017	28.4252	27.3576	27.9893	27.3889	27.0522	27.4343	27.9204
	57 min 30 s	31.5731	29.666	30.9834	30.7377	26.7997	26.3648	27.0779	25.7987	27.8616	28.7603	27.9629	28.5137	27.1642	27.4669	27.4602	28.2327
	60 min	31.3365	29.4344	31.5958	30.7907	26.8743	26.1388	27.1411	26.249	27.7358	28.5588	28.2541	28.0452	27.5529	27.2475	27.854	28.6211
Fig.8g		Sham				TAA+Saline				TAA+Ucp2OE				TAA+MitoQ
		Exp1	Exp2	Exp3	Exp4	Exp1	Exp2	Exp3	Exp4	Exp1	Exp2	Exp3	Exp4	Exp1	Exp2	Exp3	Exp4
	0 min	24.993	25.2703	25.4346	24.9541	25.3646	25.1979	26.234	26.6491	25.5706	25.3673	25.8763	26.7831	26.6104	26.6161	26.5937	26.8853
	2 min 30 s	24.5381	25.1625	25.0982	25.3288	25.4202	25.0803	25.9058	26.5258	25.447	25.4145	25.7641	26.7075	26.4403	26.2299	26.4726	26.8311
	5 min	24.6894	24.7621	25.1878	25.0315	25.0375	24.905	26.1748	26.1001	25.1399	25.1474	25.89	26.3975	26.1166	25.8111	26.087	26.5588
	7 min 30 s	24.587	24.8998	24.7771	25.0138	25.0706	24.9597	25.9821	26.065	24.9196	25.2185	25.374	26.4261	25.5397	25.6142	25.8706	26.1531
	10 min	24.6036	24.9675	24.864	24.7016	25.2628	24.9023	25.7979	26.3169	25.3923	25.0327	25.4777	26.3199	25.3598	25.4711	25.5185	25.9224
	12 min 30 s	24.7131	24.9024	24.8313	25.1434	25.395	24.8507	25.7837	26.2807	25.3214	25.3913	25.2263	26.1621	25.2634	25.5238	25.2445	25.9939
	15 min	24.4858	24.9118	24.5786	24.7659	25.1986	25.041	25.691	25.6935	24.986	24.8668	25.7852	26.3552	24.9893	25.3331	25.1404	25.7223
	17 min 30 s	24.5874	24.557	24.5778	24.7956	25.5187	24.9895	25.7545	26.5334	25.1321	25.0703	25.4932	26.3041	25.4335	25.3036	25.5126	26.1034
	20 min	24.1198	24.6496	24.5365	24.7411	25.2852	24.7831	25.6458	25.9781	24.8524	24.6466	25.2992	26.325	24.8887	25.004	25.4871	25.8989
	22 min 30 s	24.5633	24.9365	24.5305	24.7724	25.0465	24.7643	25.7283	26.1554	25.4861	24.9081	25.2926	26.0916	25.0409	24.7748	25.5891	25.7649
	25 min	24.7223	24.8695	24.7467	24.5197	25.2297	24.8578	25.8611	25.8117	25.0198	24.8025	25.0661	26.1352	24.649	24.7883	25.1111	25.6768
	27 min 30 s	24.3005	24.9968	24.9194	24.5922	25.2297	24.8826	25.8876	25.8291	25.2224	24.6284	25.3602	25.9191	24.768	25.0195	25.1784	25.9359
	30 min	24.4208	24.9345	24.806	24.9038	25.1918	24.6667	25.3296	25.9425	24.9645	24.9928	25.3415	26.1582	24.8476	24.6974	25.397	25.8574
	32 min 30 s	24.3792	24.8231	24.7133	24.657	24.7095	24.8381	25.8878	25.934	24.989	24.8106	25.3253	26.0552	24.4868	24.6228	25.5104	25.4005
	35 min	24.4886	25.3139	24.7726	24.4343	25.3004	24.7676	25.4979	26.0305	24.8762	24.9492	25.5264	26.2168	24.8446	24.5311	25.2733	25.5789
	37 min 30 s	24.9861	25.1968	24.848	24.5306	24.8566	24.822	25.4051	25.6535	25.1511	25.0165	25.2991	26.234	24.6404	24.7895	25.3036	25.7922
	40 min	24.7852	24.7325	24.7883	24.7624	25.1726	24.9689	25.636	25.5483	25.171	25.1581	25.1737	25.739	24.668	24.771	25.1149	25.867
	42 min 30 s	24.4293	25.3102	24.3387	24.6978	24.8542	24.8982	25.7578	25.4304	25.2073	24.8532	25.3347	25.6784	24.591	24.5897	25.3721	25.7501
	45 min	24.7974	25.1962	24.7704	24.6323	25.3216	24.6129	25.6813	25.9601	24.998	24.7373	25.183	26.052	24.262	24.8935	25.1983	25.8668
	47 min 30 s	24.8513	24.9701	24.9639	25.0918	25.045	24.8817	25.7417	25.6823	25.0044	24.6919	25.5831	25.7104	24.3236	24.6804	25.3004	25.7303
	50 min	24.8322	25.237	24.708	24.5135	25.1293	24.9633	25.5033	26.0059	24.9843	24.8799	25.3786	25.9827	24.4045	24.6384	24.9825	25.6353
	52 min 30 s	24.6993	25.5948	24.8481	24.5136	25.2059	24.8319	25.7622	25.901	25.0232	24.7627	25.4348	25.9438	24.6685	24.8367	25.0259	25.7233
	55 min	24.7024	25.2735	25.0215	24.3364	24.9976	24.8657	25.6583	26.0088	25.2335	24.9932	25.108	26.1768	24.6484	24.7483	25.5788	25.5336
	57 min 30 s	24.4251	25.4955	24.5827	24.6872	25.4891	24.8442	25.8375	25.8612	25.224	24.5548	25.6987	25.5274	24.5915	24.5631	25.3656	25.8851
	60 min	24.9236	25.6096	24.397	24.9708	25.1255	24.9593	25.706	25.8284	25.1623	25.01	25.8347	26.2302	24.2556	24.6989	25.3723	25.7456
Fig.8h-i
		Sham				TAA+Saline				TAA+Ucp2OE				TAA+MitoQ
		Exp1	Exp2	Exp3	Exp4	Exp1	Exp2	Exp3	Exp4	Exp1	Exp2	Exp3	Exp4	Exp1	Exp2	Exp3	Exp4
	StateⅢ	31.6926	29.5493	31.1366	30.8449	26.8686	26.6683	27.2041	26.4091	27.9027	28.4547	27.6299	28.2048	27.6657	27.5185	27.8083	28.4085
	StateⅣ	25.0617	25.4392	24.9101	24.9244	25.2292	24.9728	25.8859	25.9603	25.4074	24.9998	25.7683	26.1415	24.8951	24.9811	25.5201	25.8704
Fig.8j	RCR(StateⅢ/StateⅣ)			Fig.8k	Complex-Ⅲ			Fig.8L	Complex-Ⅳ			Fig.8m	ATP
		Sham				Sham				Sham				Sham
	Exp1	1.02946			Exp1	1.12216			Exp1	0.949119			Exp1	1.11058
	Exp2	0.94559			Exp2	0.913877			Exp2	1.14726			Exp2	0.855941
	Exp3	1.01755			Exp3	0.959512			Exp3	0.924658			Exp3	1.01083
	Exp4	1.00744			Exp4	0.946641			Exp4	0.964286			Exp4	0.928754
					Exp5	1.0578			Exp5	1.01468			Exp5	1.09389
		TAA
	Exp1	0.866968				TAA				TAA				TAA
	Exp2	0.869337			Exp1	0.731336			Exp1	0.704012			Exp1	0.58129
	Exp3	0.855523			Exp2	0.803884			Exp2	0.750489			Exp2	0.663987
	Exp4	0.82814			Exp3	0.551134			Exp3	0.683464			Exp3	0.841506
					Exp4	0.726655			Exp4	0.719178			Exp4	0.662114
		TAA+Ucp2OE			Exp5	0.671659			Exp5	0.675147			Exp5	0.816155
	Exp1	0.894016
	Exp2	0.926568				TAA+Ucp2OE				TAA+Ucp2OE				TAA+Ucp2OE
	Exp3	0.872879			Exp1	0.896325			Exp1	0.870842			Exp1	0.765686
	Exp4	0.878321			Exp2	0.809735			Exp2	0.847358			Exp2	0.686652
					Exp3	0.799204			Exp3	0.886986			Exp3	0.638706
		TAA+MitoQ			Exp4	0.897495			Exp4	0.972113			Exp4	0.523573
	Exp1	0.904666			Exp5	0.745377			Exp5	0.790117			Exp5	0.888098
	Exp2	0.896754
	Exp3	0.887059				TAA+MitoQ				TAA+MitoQ				TAA+MitoQ
	Exp4	0.893933			Exp1	0.872922			Exp1	0.772016			Exp1	0.819473
					Exp2	0.786332			Exp2	0.887965			Exp2	0.79613
					Exp3	0.924408			Exp3	0.881116			Exp3	0.904538
					Exp4	0.77229			Exp4	0.938356			Exp4	0.975679
					Exp5	0.916217			Exp5	0.793053			Exp5	0.883864
