# Supplementary material for: Effects of oxidative stress on hepatic encephalopathy pathogenesis in mice
Source: Nat Commun. 2023 Jul 24;14:4456. doi: 10.1038/s41467-023-40081-8 (PMC10366183; doi:10.1038/s41467-023-40081-8)
Supplement: Supplementary file 4 — Source Data [file 41467_2023_40081_MOESM4_ESM.zip › Source data file/Supplementary Information Source Data.xlsx]

## Sheet: Supplementary Fig. 1
Supplementary Fig. 1c				Supplementary Fig. 1d
	Open field test -total distance (cm)				Open field test - average speed (mm/s)
		Sham				Sham
	Exp-1	177.73			Exp-1	29.62
	Exp-2	107.18			Exp-2	17.86
	Exp-3	223.55			Exp-3	37.26
	Exp-4	179.55			Exp-4	29.93
	Exp-5	141.5			Exp-5	23.58
		TAA100mg/kg				TAA100mg/kg
	Exp-1	162.88			Exp-1	27.15
	Exp-2	54.9			Exp-2	9.15
	Exp-3	80.67			Exp-3	1.78
	Exp-4	278.91			Exp-4	46.49
	Exp-5	152.74			Exp-5	25.46
		TAA150mg/kg				TAA150mg/kg
	Exp-1	24.32			Exp-1	4.05
	Exp-2	41.82			Exp-2	6.97
	Exp-3	67.96			Exp-3	11.33
	Exp-4	34.73			Exp-4	5.79
	Exp-5	36.45			Exp-5	6.07
		TAA200mg/kg				TAA200mg/kg
	Exp-1	10.69			Exp-1	1.78
	Exp-2	84			Exp-2	1.4
	Exp-3	19.77			Exp-3	3.29
	Exp-4	27.37			Exp-4	4.56
Supplementary Fig. 1e
	Rotarod						Rotarod						Rotarod						Rotarod
	Duration (s)						Duration (s)						Duration (s)						Duration (s)
	Sham						TAA100mg/kg						TAA150mg/kg						TAA200mg/kg
	1	2	3				1	2	3				1	2	3				1	2	3
Exp-1	300	300	300			Exp-1	300	212.9	177.5			Exp-1	158	185	203			Exp-1	98.7	71.2	70
Exp-2	300	207.3	269.5			Exp-2	296.6	131.4	124			Exp-2	120	210	152			Exp-2	300	68.2	59.8
Exp-3	226.8	271.6	300			Exp-3	201.9	62.5	116.8			Exp-3	212.5	150.6	181			Exp-3	300	132	73.5
Exp-4	291.3	300	242.3			Exp-4	300	300	300			Exp-4	226	151	182			Exp-4	49.9	91.5	93.5
Exp-5	254.2	300	238.9			Exp-5	300	300	238.9			Exp-5	146	80	98

## Sheet: Supplementary Fig. 2
		wet weight	dry weight
Sham	Exp-1	0.374	0.095
	Exp-2	0.351	0.095
	Exp-3	0.419	0.091
	Exp-4	0.355	0.083
	Exp-5	0.459	0.094
TAA	Exp-1	0.529	0.093
	Exp-2	0.474	0.089
	Exp-3	0.497	0.102
	Exp-4	0.486	0.096
	Exp-5	0.502	0.092
MitoQ	Exp-1	0.412	0.091
	Exp-2	0.465	0.093
	Exp-3	0.435	0.099
	Exp-4	0.388	0.089
	Exp-5	0.458	0.095

## Sheet: Supplementary Fig. 3
Supplementary Fig. 3b				Supplementary Fig. 3c				Supplementary Fig.3d						Supplementary Fig. 3f
	ALT（U/L）				AST （U/L）			Rotarod						Open field test -total distance (mm)				Open field test -average speed (mm/s)				Open field test -number of activities
	Control				Control			Duration (s)							Control				Control				Control
Exp1	37.859			Exp1	100.957			Control						Exp-1	17851.5			Exp-1	29.75			Exp-1	131
Exp2	35.469			Exp2	70.808				1	2	3			Exp-2	14203.6			Exp-2	23.67			Exp-2	119
Exp3	37.356			Exp3	85.798			Exp-1	300	300	235.6			Exp-3	17543.6			Exp-3	29.24			Exp-3	119
Exp4	42.787			Exp4	83.604			Exp-2	300	300	300			Exp-4	24444.6			Exp-4	40.74			Exp-4	102
Exp5	46.346			Exp5	179.279			Exp-3	300	232	176.7			Exp-5	15574.9			Exp-5	25.96			Exp-5	131
								Exp-4	300	176.8	300
	Control+MitoQ				Control+MitoQ			Exp-5	300	267.6	300				Control+MitoQ				Control+MitoQ				Control+MitoQ
Exp1	37.69			Exp1	126.959									Exp-1	24176.5			Exp-1	40.29			Exp-1	100
Exp2	46.932			Exp2	86.915									Exp-2	10383.2			Exp-2	17.31			Exp-2	153
Exp3	49.799			Exp3	99.05			Rotarod						Exp-3	18786.8			Exp-3	31.31			Exp-3	112
Exp4	37.64			Exp4	88.204			Duration (s)						Exp-4	13305.6			Exp-4	22.18			Exp-4	154
Exp5	30.571			Exp5	101.198			Control+MitoQ						Exp-5	19274.9			Exp-5	32.12			Exp-5	135
									1	2	3
	Control+Ucp2NC				Control+Ucp2NC			Exp-1	300	245.3	300				Control+Ucp2NC				Control+Ucp2NC				Control+Ucp2NC
Exp1	38.682			Exp1	98.666			Exp-2	300	300	300			Exp-1	19769.4			Exp-1	32.95			Exp-1	120
Exp2	34.573			Exp2	74.277			Exp-3	300	300	300			Exp-2	17659			Exp-2	29.43			Exp-2	126
Exp3	37.255			Exp3	85.508			Exp-4	300	214.6	300			Exp-3	27887			Exp-3	46.48			Exp-3	117
Exp4	43.69			Exp4	84.08			Exp-5	300	262.4	300			Exp-4	18594.8			Exp-4	30.99			Exp-4	149
Exp5	43.912			Exp5	180.93									Exp-5	12461.5			Exp-5	20.77			Exp-5	92
	Control+Ucp2KD				Control+Ucp2KD			Rotarod							Control+Ucp2KD				Control+Ucp2KD				Control+Ucp2KD
Exp1	44.557			Exp1	74.342			Duration (s)						Exp-1	13868.9			Exp-1	23.11			Exp-1	120
Exp2	35.334			Exp2	61.688			Control+Ucp2 NC						Exp-2	20870.1			Exp-2	34.78			Exp-2	110
Exp3	27.381			Exp3	77.968				1	2	3			Exp-3	25500			Exp-3	42.5			Exp-3	105
Exp4	30.223			Exp4	78.915			Exp-1	300	300	300			Exp-4	13444			Exp-4	22.41			Exp-4	116
Exp5	28.232			Exp5	72.405			Exp-2	223.3	186.2	300			Exp-5	16918.9			Exp-5	28.2			Exp-5	152
								Exp-3	156	300	257.6
	Control+Ucp2OE				Control+Ucp2OE			Exp-4	158.3	300	243.6				Control+Ucp2OE				Control+Ucp2OE				Control+Ucp2OE
Exp1	36.884			Exp1	74.695			Exp-5	300	193.2	300			Exp-1	24919.8			Exp-1	41.53			Exp-1	91
Exp2	25.125			Exp2	61.662									Exp-2	15696.5			Exp-2	26.16			Exp-2	120
Exp3	46.753			Exp3	76.147									Exp-3	15997.3			Exp-3	26.66			Exp-3	105
Exp4	32.027			Exp4	79.294			Rotarod						Exp-4	26312.9			Exp-4	43.85			Exp-4	83
Exp5	26.664			Exp5	75.432			Duration (s)						Exp-5	16350.3			Exp-5	27.25			Exp-5	140
								Control+Ucp2 KD
									1	2	3
								Exp-1	300	300	300
								Exp-2	300	140.3	300
								Exp-3	207.7	293.2	300
								Exp-4	200.8	300	206.5
								Exp-5	153.4	255.6	300
								Rotarod
								Duration (s)
								Control+Ucp2 OE
									1	2	3
								Exp-1	219.6	264.7	287.4
								Exp-2	195.5	300	256.5
								Exp-3	246.7	300	300
								Exp-4	185.5	300	300
								Exp-5	300	300	300

## Sheet: Supplementary Fig. 4
	Supplementary Fig. 4b	Count
Sham	S1-1	951
	S1-2	1072
	S1-3	1447
	S1-4	989
	S1-5	4753
	S1-6	1597
	S2-1	1240
	S2-2	1299
	S2-3	2011
	S2-4	1551
	S2-5	1124
	S2-6	1207
	S3-1	767
	S3-2	1291
	S3-3	1412
	S3-4	993
	S3-5	1598
	S3-6	1547
		Count
TAA	TAA 1-1	1347
	TAA 1-2	1859
	TAA 1-3	961
	TAA 1-4	776
	TAA 1-5	1158
	TAA 1-6	2399
	TAA 2-1	1115
	TAA 2-2	1754
	TAA 2-3	1102
	TAA 2-4	1506
	TAA 2-5	1001
	TAA 2-6	2578
	TAA 3-1	885
	TAA 3-2	1977
	TAA 3-3	1100
	TAA 3-4	1233
	TAA 3-5	1964
	TAA 3-6	2598
		Count
TAA+MitoQ	MitoQ 1-1	1795
	MitoQ 1-2	1166
	MitoQ 1-3	709
	MitoQ 1-4	1140
	MitoQ 1-5	1328
	MitoQ 1-6	823
	MitoQ 2-1	1326
	MitoQ 2-2	1053
	MitoQ 2-3	1183
	MitoQ 2-4	1479
	MitoQ 2-5	2647
	MitoQ 2-6	1431
	MitoQ 3-1	1370
	MitoQ 3-2	1351
	MitoQ 3-3	1611
	MitoQ 3-4	1041
	MitoQ 3-5	1862
	MitoQ 3-6	1311

## Sheet: Supplementary Fig . 5
Supplementary Fig . 5c
Open field test -total distance (mm)				Open field test -average speed (mm/s)				Open field test -activities number					Open field test -activities time
	mCherry+TAA+DCZ				mCherry+TAA+DCZ				mCherry+TAA+DCZ					mCherry+TAA+DCZ
Exp1	3302.07			Exp1	5.5			Exp1	74				Exp1	144.31
Exp2	3018.42			Exp2	5.03			Exp2	76				Exp2	142.32
Exp3	5019.48			Exp3	6.9			Exp3	94				Exp3	145.55
Exp4	2817.91			Exp4	4.7			Exp4	62				Exp4	123.28
Exp5	2539.35			Exp5	4.19			Exp5	70				Exp5	134.63
	Gi+TAA+DCZ				Gi+TAA+DCZ				Gi+TAA+DCZ					Gi+TAA+DCZ
Exp1	7972.98			Exp1	13.29			Exp1	104				Exp1	304.75
Exp2	9493.43			Exp2	15.82			Exp2	137				Exp2	321.99
Exp3	6774.09			Exp3	11.29			Exp3	100				Exp3	238.87
Exp4	6795.88			Exp4	11.33			Exp4	74				Exp4	205.44
Exp5	6246.54			Exp5	10.41			Exp5	121				Exp5	259.92
	Gq+TAA+DCZ				Gq+TAA+DCZ				Gq+TAA+DCZ					Gq+TAA+DCZ
Exp1	1935.81			Exp1	3.23			Exp1	46				Exp1	89.8
Exp2	2517.36			Exp2	4.2			Exp2	67				Exp2	130.92
Exp3	1439.72			Exp3	2.4			Exp3	52				Exp3	88.88
Exp4	1865.2			Exp4	3.11			Exp4	51				Exp4	94.88
Exp5	893.5			Exp5	1.49			Exp5	49				Exp5	67.96
Supplementary Fig . 5d
Rotarod						Rotarod						Rotarod
Duration (s)						Duration (s)						Duration (s)
	mCherry+TAA+DCZ						Gi+TAA+DCZ						Gq+TAA+DCZ
	1	2	3				1	2	3				1	2	3
Exp-1	168.4	153.6	187.4			Exp-1	99.7	145.5	161.4			Exp-1	95.4	99.7	106.4
Exp-2	156.4	145.1	126.3			Exp-2	210.6	174.6	176.5			Exp-2	124.6	87.1	89.7
Exp-3	126.5	114.4	130.5			Exp-3	221.2	204.5	198.3			Exp-3	111.5	106.4	142.5
Exp-4	105.6	135	141.9			Exp-4	194	188.7	176.3			Exp-4	116.4	129.2	97.6
Exp-5	116.7	105.9	149.2			Exp-5	204.7	241.2	200.4			Exp-5	87.6	104.2	76.9

## Sheet: Supplementary Fig. 6
Supplementary Fig. 6a
SOD1				GPX1
TAA+CNO				TAA+CNO
	mCherry				mCherry
Exp1	0.926391			Exp1	1.00868
Exp2	0.862968			Exp2	0.890789
Exp3	1.21064			Exp3	1.10053
	hM4Di				hM4Di
Exp1	0.965594			Exp1	0.759165
Exp2	0.767537			Exp2	0.899037
Exp3	0.807694			Exp3	0.937463
	hM3Dq				hM3Dq
Exp1	0.729259			Exp1	1.00073
Exp2	0.794813			Exp2	0.88011
Exp3	0.961353			Exp3	0.970683
Supplementary Fig. 6b
LC3B				PINK1
TAA+CNO				TAA+CNO
	mCherry				mCherry
Exp1	0.990363			Exp1	0.988916
Exp2	0.941037			Exp2	0.915417
Exp3	1.0686			Exp3	1.09567
	hM4Di				hM4Di
Exp1	0.779361			Exp1	0.815888
Exp2	0.860244			Exp2	1.00238
Exp3	0.986786			Exp3	0.878308
	hM3Dq				hM3Dq
Exp1	1.00117			Exp1	0.880871
Exp2	0.978578			Exp2	1.00456
Exp3	1.18324			Exp3	1.07337

## Sheet: Supplementary Fig. 7
Supplementary Fig. 7a
	VO2	Sham					TAA+Saline					TAA+MitoQ
	Time	Exp-1	Exp-2	Exp-3	Exp-4	Exp-5	Exp-1	Exp-2	Exp-3	Exp-4	Exp-5	Exp-1	Exp-2	Exp-3	Exp-4	Exp-5
	2023-02-18 14:01:40	3876	4296.5	3946.5	3587	3518	3102.5	4058	3436.5	4274.5	3285.5	3820.11	2592.06	3369.79	3254.14	3115.83
	2023-02-18 14:19:40	4201.5	3907	3761.5	3171	3264.5	3549.5	4398	3848.5	3797.5	3431	3468.82	3101.01	3700.61	3105.14	2885.72
	2023-02-18 14:37:40	4320.5	3929	3571.5	3681	3282.5	3373	4056.5	3738.5	3641	3736	3318.24	2751.74	3535.47	3521.34	2984.01
	2023-02-18 14:55:40	4235.5	3756.5	3368	3479	3947.5	2858	3966	3675	3265.5	3634	3236.49	3035.12	3804.24	3480.32	3540.32
	2023-02-18 15:13:40	4159	3534.5	4048.5	3417	3655.5	2707	3694.5	3845.5	3747.5	3662.5	3194.83	3274.71	4562.35	3102.77	3944.36
	2023-02-18 15:31:40	3604	3332.5	3588.5	3305	4035	2759	3819.5	3169	4188.5	3725	4800.46	3838.49	4248.47	3165.28	3208.32
	2023-02-18 15:49:40	3549	3690	3288	3705	3915	3432.5	3682	3185.5	4297	3355	4314.68	3857.24	3260.74	3540.12	3107.05
	2023-02-18 16:07:40	3567	4500	3592.5	4164	3565	3454.5	4029.5	3654	3881.5	3269.5	3203.35	3451.01	2928.84	3455.61	3060.38
	2023-02-18 16:25:40	3981	4190	3189.5	3532.5	3266.5	2818	3672	4173.5	3903	3771.5	3347.48	3014.03	3055.37	3121.11	3528.68
	2023-02-18 16:43:40	4198	3828	3812	3000	3689.5	2832	3645.5	3115.5	4244	3782	3671.96	2868.09	3643.5	3475.93	3710.71
	2023-02-18 17:01:40	4305	3509.5	3376	3157	3396	2927.5	4007.5	3265.5	4038.5	3436	4045.93	3470.81	3831.05	3570.52	3272.27
	2023-02-18 17:19:40	4116	3713.5	3873.5	3129	3591	3036	3536.5	3581.5	3403.5	3206.5	4667.21	3126.32	3759.14	3087.46	3319.23
	2023-02-18 17:37:40	3714	4033	3542	3344	3309.5	2855	3603	3263	3554	3083	4118.99	3653.61	3175.24	3117.86	3082.13
	2023-02-18 17:55:40	3904	3609	3623	3759.5	3732	3071.5	4190	3349.5	3376.5	3202	4527.38	4006.09	3412.24	3622.54	3538.4
	2023-02-18 18:13:40	3813.5	3408	3378	3693	3855	3397	4056.5	4020.5	3397.5	3600	4020.03	3324.08	3925.54	3663.45	3204.64
	2023-02-18 18:31:40	3569	4350.5	3741.5	3023	3911	3489.5	3545	3646	3692	3422.5	3227.67	3093.61	3965.55	3751.44	3000.68
	2023-02-18 18:49:40	3321.5	4571	3451.5	2978.5	3309.5	2914.5	3469.5	3535.5	4018.5	3162.5	3188.03	3016.78	3751.19	3197.24	3284.22
	2023-02-18 19:07:40	4353.5	3766.5	3453	3358	3249	3085.5	4366.5	3432.5	3454.5	3680	4318.53	3212.57	3343.22	3490.25	3019.78
	2023-02-18 19:25:40	3722.5	3373	3438	3515	3355	2934	4031	3390	3919	4199	4235.63	3217.18	3081.06	4137.8	3513.68
	2023-02-18 19:43:40	3615.5	3505.5	4220.5	3981.5	3876.5	2889	3885.5	3720.5	3966	3499	3474.32	3341.32	3984.88	3995.93	3666.36
	2023-02-18 20:01:40	4101.5	3895.5	4478	3378	3615	3002.5	4031.5	4421.5	4079.5	4034	4286.29	3760.19	3889.04	3413.8	3256.4
	2023-02-18 20:19:40	4104	4650.5	4415.5	2976.5	3269	3352	4719	5232	4456.5	4630.5	4245.98	3518.66	4097.51	4108.49	3509.17
	2023-02-18 20:37:40	4405.5	5257.5	3590.5	3078	4094.5	3540	4418	4938.5	4967	4709	4180.26	3651.83	4992.2	4227.55	3767.55
	2023-02-18 20:55:40	4584.5	4795.5	3746.5	3754	4388	2944.5	4802	4949	5161.5	4304.5	4462.89	4152.91	5219.09	4132.52	3869.85
	2023-02-18 21:13:40	4489	3851	4498	4053	3686	3848	5143	4753	5040.5	4905.5	5316.57	3768.43	4696.82	4664.3	3558.12
	2023-02-18 21:31:40	4925	4061.5	4591.5	3946	4484	3828.5	4964.5	4520	5187	4615	4661.04	4109.31	4156.25	4321.14	4325.28
	2023-02-18 21:49:40	5185.5	3984	4033	3337.5	4331	3926	5129.5	4492	5325.5	4882.5	4059.88	4390.49	4873.5	4872.86	3823.92
	2023-02-18 22:07:40	4417.5	4480	4125	3684.5	4576.5	3460	5309	4401.5	5411	4988	4847.37	4041.33	4983.47	4940.3	4170.61
	2023-02-18 22:25:40	4729	4784	4677.5	3868	4800.5	3301	5420	4308	5205.5	4762	4605.4	4104.72	4888.21	5068.41	3915.03
	2023-02-18 22:43:40	5169.5	4527	4361	4129.5	5079	3675.5	5319	4988.5	5294	5090.5	4916.17	4154.69	5267.59	4840.33	4226.14
	2023-02-18 23:01:40	5131.5	4347	4531.5	3773.5	4718.5	4282.5	5417.5	5089	5336.5	4623.5	5371.3	3917.89	5325.89	5001.39	4406.72
	2023-02-18 23:19:40	4718.5	4600	4607	4345	4984	3862.5	5323	5094	5332.5	4465	5402.88	4366.02	5104.62	5035.24	4461.41
	2023-02-18 23:37:40	4923.5	5145.5	5110	4620	4763	4145.5	5304.5	5114	5364	5097	4842.35	4290.92	4537.76	5205.85	4834.06
	2023-02-18 23:55:40	5109	5704	4915	4455	4967	4351.5	4828.5	5034	5190.5	5011.5	5357.84	4030.66	5391.39	5151.22	4826.38
	2023-02-19 00:13:40	4781	5262.5	4955.5	4635.5	5092	4228	5395.5	4573.5	5307	4868	5678.68	4068.17	5500.99	5104.94	4661.83
	2023-02-19 00:31:40	4893.5	4940.5	4568.5	4694.5	5130	4336	5382.5	4195	5016.5	4554.5	5481.8	4007.53	5253.44	4314.73	4069.38
	2023-02-19 00:49:40	4973	5412.5	5228.5	4524.5	5229	4200.5	5225.5	4269.5	4612.5	4358.5	5504.3	3976.04	5106.71	4391.89	4160.9
	2023-02-19 01:07:40	4532.5	5323	5029.5	4828	5103	4453	5273	4653.5	3901	4365	4995.99	3948.89	4425.07	4134.5	3835.2
	2023-02-19 01:25:40	4950	5357	4910	4897	4691	4200	5159	4204	3944	4214.5	5397.29	4204.88	4408.95	4607.52	3538.92
	2023-02-19 01:43:40	5109	5828	4916.5	4832.5	4531.5	3912.5	4302	3823	3728.5	3918	5392.66	3690.04	4518.04	4936.08	3498.52
	2023-02-19 02:01:40	4634.5	5784	4504	4693	4681	3804	4240.5	3735	4086.5	4020	5275.12	3238.91	4417.1	4582.21	3784.74
	2023-02-19 02:19:40	4296.5	5630	4099.5	4540.5	4442	3704.5	4594.5	3465	4397.5	4224	5379.28	2978.68	3894.1	4387.21	4582.27
	2023-02-19 02:37:40	4344	5529	4299.5	4037.5	4720	3719	4680	3888.5	4399	4209	4850.25	3078.82	4183.71	4813.77	4765.92
	2023-02-19 02:55:40	4636.5	5455	4709.5	4005	4508.5	3939.5	5027	4034	4558	4415.5	4599.36	3756.56	4256.32	5028.9	4227.15
	2023-02-19 03:13:40	5140	5280.5	4977	3919	4858	4324.5	5299	3759	5155.5	4376.5	4719.71	3557.27	4350.31	4569.41	4581.14
	2023-02-19 03:31:40	5319.5	4928.5	4435.5	4767.5	5127	4089	5229	4115.5	4507	4237	5253.38	3594.6	4488.87	4133.2	4871.14
	2023-02-19 03:49:40	5089.5	4386	4436	4570	4757.5	3879.5	4698	3438	3948	4457.5	5387.13	3569.86	4562.69	3596.77	5106.62
	2023-02-19 04:07:40	5080.5	4625	3974.5	4048	4714	3762	5292	4227.5	4410	5176	5161.38	3954.49	4545.77	3867.49	5044.81
	2023-02-19 04:25:40	4899	3963.5	4105.5	3875.5	4235	4343.5	5274.5	4160.5	5149	5172.5	4520.44	4559.82	4944.05	4601.91	5000.13
	2023-02-19 04:43:40	4894.5	3822	4141.5	3815	3859.5	4548.5	4872.5	5036.5	5228.5	5153	4457.39	4645.41	4679.45	4598.73	4864.56
	2023-02-19 05:01:40	4785.5	4331	4428.5	4135.5	4305.5	4479.5	4834	5023	5332	5564	3806.38	4660.29	3681.18	3777.64	4788.67
	2023-02-19 05:19:40	4120.5	5216	5016	4279.5	4738	4436.5	4607.5	4410.5	5337.5	5482.5	4408.31	4591.96	3522.91	3726.55	4071.95
	2023-02-19 05:37:40	4117.5	5087.5	5051	4655	4165	3880	4911	4381	5081.5	4899.5	4457.45	4464.04	3930.86	3918.51	3924.62
	2023-02-19 05:55:40	4802	4659.5	4209	4380	3878	3728.5	4741.5	4998.5	4424	4607.5	4384.84	4200.17	4163.16	3593.21	4397.06
	2023-02-19 06:13:40	5096	4245	3827.5	3588.5	4486	3422.5	4239.5	4869	4414.5	3827	4472.88	3780.13	4532.52	3552.27	4642.81
	2023-02-19 06:31:40	4837	3835.5	4261.5	3946.5	4086.5	4283.5	4231	3953.5	4423	3624	3833.75	3613.44	4313.4	3535.37	4072.55
	2023-02-19 06:49:40	4632.5	3951	4383.5	3968.5	3978.5	4421.5	3877	3533.5	4369	3523	3701.67	3648.46	4077.82	4124.76	3667.66
	2023-02-19 07:07:40	4134.5	3962.5	4358.5	4217.5	3932.5	4547.5	4166.5	4177	4649.5	4671	3795.7	3951.02	3735.85	4037.14	4035.57
	2023-02-19 07:25:40	3868.5	4136	3983.5	3950	3666.5	4092.5	4279.5	4067.5	4513.5	4936	4394.15	3902.44	3482.6	3469.2	4030.57
	2023-02-19 07:43:40	4015	4684	4094.5	3765	4366.5	4001.5	4078	3555	4346.5	4319	5073.83	3364.03	3298.86	3752.48	3938.96
	2023-02-19 08:01:40	4731	4320.5	4218	3463	4213.5	3969.5	3928	3675.5	4005.5	3661.5	4206.31	3450.49	3367.3	3751.53	3400.51
	2023-02-19 08:19:40	4281	4310	3927	3911	3890.5	4193	4482.5	3499	3832	3588.5	3931.58	3297.75	3435.93	3588	3345.52
	2023-02-19 08:37:40	3826	4433	3610.5	3599.5	4132.5	4531.5	4676	3989	3688.5	3773	3851.58	3122.6	4251.54	3890.82	3435.75
	2023-02-19 08:55:40	3826.5	4301	3724.5	3424.5	3962	3961	4262.5	3572	4013	3362.5	3569.78	3631.35	4557.95	3880.34	3975.96
	2023-02-19 09:13:40	3912.5	4245	3712	3437	3731.5	3515	4487.5	3437	4844	3574.5	3666.62	3892.69	4095.73	3433.31	3633.19
	2023-02-19 09:31:40	3995.5	4430.5	4090	4304	3507	3295.5	4483.5	3517.5	4066.5	3294.5	4420.77	3974.93	3536.11	3706.15	3304.43
	2023-02-19 09:49:40	5218	4261	4165.5	4013	3786	3261	4375	3951.5	3710	3328.5	4921.56	3866.91	3273.85	3916.91	3401.32
	2023-02-19 10:07:40	4752	4161	4406	4184	4024	3745.5	3831.5	4029.5	3850	3927.5	3947.21	4371.36	3441.52	3578.66	4215.69
	2023-02-19 10:25:40	3870	3972.5	4016.5	3671	3805	3970	4511.5	3764.5	3885	3602.5	3770.51	4303.3	3561.54	3434.58	4424.79
	2023-02-19 10:43:40	3735	3820	3505.5	3385	3389	4523.5	5122	3515.5	3730.5	3634	3759.64	3777.85	3305.44	3354.62	4205.15
	2023-02-19 11:01:40	4271.5	3550	3565.5	3671	4530.5	4690	4965	3427.5	4294.5	3899.5	4215.2	3632.02	3400.59	3349.72	4001.59
	2023-02-19 11:19:40	4171	4162.5	3999.5	3507.5	4384.5	4312	4216	3406	3946.5	3834	4040.52	3228.33	3960.76	3599.68	3536.53
	2023-02-19 11:37:40	3698.5	4410	4540.5	3180.5	3850.5	4017	3853.5	3895.5	3311.5	3566.5	4243.01	3243.87	3903.64	3431.25	3474.91
	2023-02-19 11:55:40	3668.5	4963	3828	3386.5	3575.5	3961.5	3819.5	3270.5	4054.5	3847	4267.89	3855.34	4790.87	3353.8	3803.81
	2023-02-19 12:13:40	4345.5	4787.5	3609.5	4041	3370.5	4286.5	4153.5	3606.5	4087.5	3459.5	3819.62	3425.19	4586.68	3592.17	3628
	2023-02-19 12:31:40	4205.5	4399	3540	4070	3453	4548	4320	3940.5	3376.5	3310	4241.09	3657.97	4087.28	3824.45	3563.21
	2023-02-19 12:49:40	4173.5	3527.5	4162	3957.5	3662.5	4144	4326.5	3922	3499.5	3364	3708.68	3948.28	3577.84	4458.68	4019.4
	2023-02-19 13:07:40	4142	3707.5	3813.5	3521	4630.5	3579	4416	4226.5	3513	3348	3522.08	3842.34	3245.23	3956.19	3705.98
	2023-02-19 13:25:40	3605.5	3635	3673	3209.5	4372	3203	3885.5	4030.5	3932	3539.5	3706.65	3953.35	3456.25	3835.15	3514.2
	2023-02-19 13:43:40	3300.5	3889	3216	3451	3567.5	3217.5	3795.5	3322.5	4500	3476	4561.14	3381.76	3846.92	3216.79	3771.64
Supplementary Fig. 7 b
	VCO2	Sham					TAA+Saline					TAA+MitoQ
	Time	Exp-1	Exp-2	Exp-3	Exp-4	Exp-5	Exp-1	Exp-2	Exp-3	Exp-4	Exp-5	Exp-1	Exp-2	Exp-3	Exp-4	Exp-5
	2023-02-18 14:01:40	3070.5	3715	3208.5	2821	2629.5	2506	3295.5	2935.5	3537	2624	3124	1937	3016	2431	2543.5
	2023-02-18 14:19:40	3486.5	3398	3223	2532.5	2473	3023.5	3711.5	3377.5	3313	2781	2815	2298	3280	2218	2287.5
	2023-02-18 14:37:40	3666.5	3439	3089	2983.5	2527.5	2859.5	3415.5	3241.5	3099	3004	2728	2119.5	3239	2657	2331
	2023-02-18 14:55:40	3582.5	3308	2913	3024	3085.5	2399.5	3355.5	3263	2698	3067	2609.5	2363.5	3525.5	2768.5	2860.5
	2023-02-18 15:13:40	3479	3099.5	3560	2878	2938	2206	3043.5	3334	3028.5	3034	2426.5	2562	4057.5	2361.5	3317
	2023-02-18 15:31:40	2869	2882	3120.5	2699	3124.5	2223.5	3121	2906	3529	3054.5	3810.5	3068	3918.5	2381	2742
	2023-02-18 15:49:40	2775	3164	2855	2990	3110	2805	3089.5	2923.5	3660	2688	3612	3066.5	2969	2631.5	2446
	2023-02-18 16:07:40	2782.5	3938.5	3031	3461.5	2765	2857.5	3291.5	3374	3415.5	2666.5	2741	2978	2764.5	2717	2436
	2023-02-18 16:25:40	3194.5	3678.5	2843.5	3054	2637	2444.5	3127	3853.5	3417.5	3070.5	2655.5	2437	2776	2302.5	2807
	2023-02-18 16:43:40	3344	3299.5	3415	2449	2924	2365.5	3024	2889	3744.5	3268.5	3004.5	2333	3230.5	2738.5	3129
	2023-02-18 17:01:40	3588	2893.5	2914.5	2572.5	2730.5	2463.5	3403	3021.5	3510.5	2877	3311.5	2818.5	3431.5	2699	2848
	2023-02-18 17:19:40	3398.5	2960	3396.5	2514.5	3042	2465.5	3004	3391.5	2965	2727.5	3976.5	2509.5	3369	2479.5	2907.5
	2023-02-18 17:37:40	2879.5	3504	3109.5	2749	2691.5	2340	3042.5	3074.5	3122.5	2652.5	3694.5	3063.5	2846.5	2509.5	2629.5
	2023-02-18 17:55:40	3133.5	3028	3155	3145	3105	2550.5	3678.5	3069	2739	2614	4019.5	3454	2873.5	2849	2962.5
	2023-02-18 18:13:40	3205	2726	2883	3126	3268	2893	3617	3734.5	2743.5	2910	3601	2787	3472	3036	2738.5
	2023-02-18 18:31:40	2939	3571	3213	2591	3297.5	3057.5	3129.5	3367	3013.5	2900	2864	2517	3572	3204.5	2551
	2023-02-18 18:49:40	2648	3985	2941	2478.5	2726	2496.5	3089.5	3374.5	3395	2686	2695	2394.5	3435.5	2748.5	2820
	2023-02-18 19:07:40	3605.5	3186.5	2920	2784.5	2601.5	2628	3955	3224	3017	3134	3760	2650.5	3068.5	2937	2435.5
	2023-02-18 19:25:40	3226.5	2707.5	2954.5	2916.5	2675	2542.5	3777.5	3249	3448	3652	3790.5	2582	2793	3393	2877.5
	2023-02-18 19:43:40	2892.5	2774.5	3604.5	3363.5	3222	2506	3498.5	3582.5	3549	3101.5	3230	2813	3695	3389.5	3058
	2023-02-18 20:01:40	3357.5	3099	3837	2880	3021	2530.5	3647.5	4158.5	3683	3510	4003.5	3159.5	3586	2957	2744
	2023-02-18 20:19:40	3685	3936.5	3906	2515	2740.5	2930.5	4412.5	4909	4075	4154	3913.5	2988	3792.5	3537.5	3028.5
	2023-02-18 20:37:40	3815	4593	3084.5	2529	3478	3123	4156.5	4732.5	4686	4281.5	3812.5	3179.5	4576.5	3777	3256
	2023-02-18 20:55:40	4071.5	4162.5	3186	3169	3785.5	2654	4533.5	4662.5	4928	4029.5	4071.5	3559.5	4744.5	3613.5	3341
	2023-02-18 21:13:40	3990	3159	3924.5	3492.5	3101	3527.5	4906.5	4521.5	4802	4605	4789.5	3202	4289	4247	3196
	2023-02-18 21:31:40	4460.5	3282.5	3877	3477	3814	3504	4643	4302	4982	4310	4191	3601	3842.5	3921.5	3908.5
	2023-02-18 21:49:40	4834	3447	3386	3009.5	3843.5	3617.5	4838	4349	5089.5	4649	3771	3796.5	4554.5	4527	3531
	2023-02-18 22:07:40	4088	4058.5	3491.5	3308	4135.5	3170.5	5007	4253	5206	4680	4555.5	3487.5	4602	4533	3844
	2023-02-18 22:25:40	4501.5	4332.5	4227	3555.5	4488	2980	5083.5	4171	5036.5	4610.5	4372.5	3646.5	4569	4660	3626
	2023-02-18 22:43:40	4942.5	4092	3931	3833.5	4705	3438	5032.5	4842	5110.5	4900.5	4575	3633.5	4931	4437.5	3882.5
	2023-02-18 23:01:40	4949	3972.5	4076.5	3533	4340.5	3919.5	5095.5	4836	5077.5	4316.5	4990.5	3469.5	4893	4609	4100.5
	2023-02-18 23:19:40	4556.5	4313.5	4284	4058	4602	3518.5	4974	4952	5156.5	4245.5	5138	3980	4782.5	4695.5	4192
	2023-02-18 23:37:40	4831	4868	4811.5	4371	4562	3791	5058.5	4911	5180	4838	4536.5	3755	4225	4770.5	4468.5
	2023-02-18 23:55:40	4971.5	5202.5	4614	4127	4715	3917.5	4477	4851	5027	4868	5101	3522	5017.5	4792.5	4438.5
	2023-02-19 00:13:40	4563.5	4779.5	4647	4330.5	4805	3935.5	5117	4386	5098	4639.5	5311	3488	5090.5	4681.5	4251
	2023-02-19 00:31:40	4685.5	4593	4245	4377.5	4907.5	4063	5054	4012	4876	4408.5	5193.5	3534	4916.5	4011	3770
	2023-02-19 00:49:40	4766.5	5058.5	4876	4246.5	4944.5	3859.5	4900.5	4047.5	4382.5	4104	5100.5	3426.5	4717.5	4078.5	3848.5
	2023-02-19 01:07:40	4343.5	5036	4781.5	4618	4838	4076	4958	4512.5	3753	4147.5	4722.5	3491	4217.5	3902.5	3605
	2023-02-19 01:25:40	4805.5	5090	4730	4706.5	4466.5	3950.5	4962.5	4064	3818	3995.5	5139	3703.5	4168.5	4404.5	3434
	2023-02-19 01:43:40	4891.5	5511	4603	4522.5	4251	3588	3943.5	3703	3611.5	3720	5112.5	3210.5	4240	4595.5	3234
	2023-02-19 02:01:40	4416.5	5527	4254	4454	4400.5	3581	4069	3512.5	3952.5	3793	4925.5	2729.5	4113	4292	3507.5
	2023-02-19 02:19:40	4037.5	5391	3832	4319.5	4229	3484	4355	3269.5	4320	4089.5	5114	2545	3762.5	4191	4310.5
	2023-02-19 02:37:40	4017	5289.5	3911.5	3772	4444	3456	4409	3716	4199.5	4104.5	4593	2637	4066	4561.5	4466
	2023-02-19 02:55:40	4331	5201	4461	3696.5	4178.5	3770	4765	3850	4338.5	4343.5	4371.5	3085.5	4033.5	4699.5	3970.5
	2023-02-19 03:13:40	4848	5003.5	4710	3570.5	4608	4045	5059.5	3469.5	4882	4161	4381.5	2889.5	4147	4263.5	4233.5
	2023-02-19 03:31:40	5083.5	4638.5	4216.5	4344	4838	3848.5	4925.5	3875.5	4281	4018.5	4986.5	3057	4286	3956	4626
	2023-02-19 03:49:40	4914	4122	4146	4305	4462.5	3651.5	4508	3236	3732.5	4231	5024	3125.5	4264.5	3321	4767
	2023-02-19 04:07:40	4871	4296	3711	3810.5	4365.5	3585	5043.5	3912.5	4229.5	4926.5	4818.5	3517	4183	3652	4617.5
	2023-02-19 04:25:40	4699	3671	3802	3629	3845	4194.5	5074	3917.5	4958	4982	4246.5	4125	4621	4365.5	4621
	2023-02-19 04:43:40	4626.5	3511.5	3804.5	3488.5	3372	4355.5	4641.5	4718	5125	5002	4175	4200.5	4446	4423.5	4585
	2023-02-19 05:01:40	4414	3964.5	3974.5	3748	3717.5	4267.5	4602	4733	5165	5377.5	3434	4176	3465	3554	4325.5
	2023-02-19 05:19:40	3635	4829	4534.5	3857	4258	4210.5	4388	4256.5	5125	5181	4121	4164	3302	3506	3773.5
	2023-02-19 05:37:40	3486	4678.5	4606	4302	3722	3589.5	4614.5	4251	4886	4539.5	4005.5	4061.5	3718	3731	3691
	2023-02-19 05:55:40	4123.5	4314.5	3788	4112.5	3427	3618.5	4487	4840	4351.5	4216	3909.5	3805.5	3935	3344	4056.5
	2023-02-19 06:13:40	4482	3843	3238.5	3266	3994	3294	3973.5	4701.5	4286	3382.5	3886.5	3444.5	4181.5	3371.5	4338.5
	2023-02-19 06:31:40	4339	3240.5	3567	3496	3579.5	4056	3776	3728.5	4245	3109	3262.5	3229.5	3930	3278.5	3821
	2023-02-19 06:49:40	4074	3318	3913.5	3561	3427	4257	3503.5	3329.5	4223.5	3065.5	3122	3312	3712	3820.5	3459
	2023-02-19 07:07:40	3418.5	3306.5	3791.5	3860.5	3264	4306	3703.5	3766	4344.5	4016.5	3009	3510	3211.5	3586	3674.5
	2023-02-19 07:25:40	3066	3572.5	3426.5	3626.5	3048	3896.5	3814.5	3739	4144.5	4323	3498.5	3458	3007.5	2957.5	3584
	2023-02-19 07:43:40	3099	4079	3481	3338	3682	3744.5	3614.5	3160.5	3892	3898	4187.5	2983.5	2770.5	3368.5	3673
	2023-02-19 08:01:40	3788	3646.5	3572	2965	3680.5	3703.5	3452	3156	3632.5	3241	3681.5	3063	2742	3295.5	3201
	2023-02-19 08:19:40	3524.5	3700	3276.5	3331	3314	3876	4002	2915.5	3446	3054	3268	2762.5	2803	3039	3076.5
	2023-02-19 08:37:40	3064.5	3828.5	2911.5	3020	3404.5	4110.5	3985.5	3199.5	3159.5	3136.5	3003.5	2506.5	3402	3202.5	2947
	2023-02-19 08:55:40	2956.5	3700	2928.5	2734	3303	3587.5	3725.5	3049.5	3502.5	2858.5	2802	3045	3838.5	3286	3386.5
	2023-02-19 09:13:40	2968.5	3575	2899	2697	3077	3243	3836	2875.5	4203	2998	2796	3310	3407	2846	3107
	2023-02-19 09:31:40	3047	3677.5	3300.5	3503	2875.5	2985	3824.5	2889	3579	2682	3374.5	3337	2813	3130	2672
	2023-02-19 09:49:40	4114.5	3553.5	3568	3430.5	3140.5	2850	3716.5	3284.5	3168.5	2689.5	3922	3222	2545	3222.5	2668
	2023-02-19 10:07:40	3983.5	3501.5	3903	3598	3353.5	3276.5	3201.5	3353	3161	3120.5	3300.5	3575	2550.5	2868	3285
	2023-02-19 10:25:40	3260	3480.5	3547	3207	3211	3567	3793.5	3192.5	3199	2872.5	2929	3622	2813	2844	3753.5
	2023-02-19 10:43:40	2945	3139	2818.5	2773	2656	4260	4428	2985	3048	3011	2883	3261	2673.5	2644	3806
	2023-02-19 11:01:40	3224	2823.5	2755	2896	3666.5	4315	4304.5	2843	3535.5	3179	3197	3116	2622	2586.5	3496.5
	2023-02-19 11:19:40	3338	3415	3108.5	2865.5	3620.5	4020	3538.5	2747	3312	3160	3301	2704.5	3108	2845	3054.5
	2023-02-19 11:37:40	2961	3675.5	3913.5	2551.5	3204	3710.5	3162.5	3242	2798	2907.5	3395.5	2580	3094	2753.5	2861.5
	2023-02-19 11:55:40	2864	4222	3245.5	2664.5	2848	3588.5	3058	2791.5	3361.5	3102.5	3468	3062	3989.5	2764.5	3064
	2023-02-19 12:13:40	3448.5	4304.5	2909	3204	2614.5	3804.5	3304	3089.5	3293	2819	3123	2796	4000.5	2996	2872.5
	2023-02-19 12:31:40	3375.5	3868.5	2816	3435	2678.5	4181.5	3566	3335	2690.5	2666	3480	3003.5	3640	3089	2953.5
	2023-02-19 12:49:40	3468	2949.5	3430.5	3442.5	2854.5	3814	3535.5	3376	2688	2624	3033	3122.5	3210.5	3726.5	3305
	2023-02-19 13:07:40	3478	3086.5	3349.5	2957	3705	3255.5	3592	3788.5	2729.5	2593	2841	3158	2913	3372.5	3124.5
	2023-02-19 13:25:40	2963.5	2943	3163.5	2593.5	3548	2967.5	3191.5	3640.5	3169.5	2817	2907	3239.5	3095.5	3164	2748
	2023-02-19 13:43:40	2684	3238	2738	2693.5	2931	2926	3106.5	2939	3798	2751	3740	2828.5	3418.5	2587	3117.5
Supplementary Fig. 7c
	RER	Sham					TAA+Saline					TAA+MitoQ
	Time	Exp-1	Exp-2	Exp-3	Exp-4	Exp-5	Exp-1	Exp-2	Exp-3	Exp-4	Exp-5	Exp-1	Exp-2	Exp-3	Exp-4	Exp-5
	2023-02-18 14:01:40	0.792183	0.864657	0.812999	0.786451	0.747442	0.807736	0.8121	0.854212	0.827465	0.798661	0.817778	0.747283	0.89501	0.747049	0.816315
	2023-02-18 14:19:40	0.829823	0.869721	0.856839	0.798644	0.757543	0.85181	0.843906	0.877615	0.872416	0.810551	0.811515	0.74105	0.88634	0.7143	0.792697
	2023-02-18 14:37:40	0.848629	0.875286	0.864903	0.810513	0.769992	0.847762	0.841982	0.867059	0.85114	0.804069	0.822123	0.77024	0.916145	0.754542	0.781164
	2023-02-18 14:55:40	0.845827	0.880607	0.864905	0.869215	0.781634	0.839573	0.846067	0.887891	0.826213	0.843974	0.806276	0.778717	0.926728	0.795473	0.807978
	2023-02-18 15:13:40	0.836499	0.876927	0.879338	0.842259	0.80372	0.814924	0.823792	0.866987	0.808139	0.828396	0.759508	0.782359	0.889345	0.761094	0.840948
	2023-02-18 15:31:40	0.79606	0.864816	0.869583	0.816641	0.774349	0.805908	0.817123	0.917009	0.842545	0.82	0.793778	0.799273	0.922333	0.752224	0.854652
	2023-02-18 15:49:40	0.78191	0.857453	0.868309	0.807018	0.794381	0.817189	0.839082	0.917752	0.851757	0.801192	0.837142	0.794999	0.910531	0.743337	0.787241
	2023-02-18 16:07:40	0.780067	0.875222	0.843702	0.831292	0.775596	0.827182	0.816851	0.923372	0.879943	0.815568	0.855667	0.862937	0.943888	0.786257	0.79598
	2023-02-18 16:25:40	0.802437	0.877924	0.891519	0.864544	0.807286	0.867459	0.85158	0.923326	0.875609	0.814132	0.793284	0.808552	0.908564	0.737718	0.795482
	2023-02-18 16:43:40	0.79657	0.861938	0.895855	0.816333	0.792519	0.835275	0.829516	0.927299	0.882304	0.864225	0.818227	0.813434	0.886648	0.787846	0.843234
	2023-02-18 17:01:40	0.833449	0.824476	0.8633	0.814856	0.804034	0.841503	0.849158	0.925279	0.869258	0.837311	0.818476	0.812058	0.895708	0.755912	0.870343
	2023-02-18 17:19:40	0.82568	0.797092	0.876856	0.803611	0.847118	0.812088	0.849427	0.94695	0.871162	0.850616	0.852007	0.802701	0.896215	0.803088	0.875955
	2023-02-18 17:37:40	0.77531	0.868832	0.877894	0.822069	0.813265	0.819615	0.844435	0.942231	0.878588	0.860363	0.896943	0.838486	0.896467	0.80488	0.853143
	2023-02-18 17:55:40	0.802638	0.839014	0.870825	0.836547	0.831994	0.830376	0.877924	0.916256	0.811195	0.816365	0.887821	0.862188	0.842114	0.786465	0.837242
	2023-02-18 18:13:40	0.840435	0.799883	0.853464	0.846466	0.84773	0.851634	0.891655	0.928865	0.807506	0.808333	0.895765	0.838428	0.884464	0.828726	0.854542
	2023-02-18 18:31:40	0.82348	0.820825	0.858746	0.857096	0.843135	0.8762	0.882793	0.923478	0.816224	0.847334	0.887326	0.813613	0.900759	0.854204	0.850141
	2023-02-18 18:49:40	0.79723	0.8718	0.852093	0.83213	0.823689	0.856579	0.890474	0.954462	0.844843	0.849328	0.845349	0.793728	0.915842	0.859648	0.858652
	2023-02-18 19:07:40	0.828184	0.846011	0.845641	0.829214	0.800708	0.851726	0.90576	0.939257	0.873354	0.85163	0.870666	0.825041	0.917828	0.841486	0.806515
	2023-02-18 19:25:40	0.866756	0.802698	0.859366	0.82973	0.797317	0.866564	0.937112	0.958407	0.879816	0.869731	0.894908	0.802567	0.906507	0.82	0.818942
	2023-02-18 19:43:40	0.800028	0.791471	0.854046	0.844782	0.831162	0.867428	0.900399	0.962908	0.894856	0.886396	0.929678	0.841883	0.927255	0.848238	0.834071
	2023-02-18 20:01:40	0.818603	0.795533	0.856856	0.852575	0.835685	0.842798	0.90475	0.940518	0.902807	0.870104	0.934024	0.840251	0.922079	0.866189	0.842648
	2023-02-18 20:19:40	0.897904	0.846468	0.884611	0.844952	0.83833	0.874254	0.93505	0.938265	0.914395	0.897095	0.921695	0.849187	0.925563	0.861022	0.863024
	2023-02-18 20:37:40	0.865963	0.873609	0.859073	0.821637	0.849432	0.882203	0.94081	0.958287	0.943427	0.909216	0.912024	0.87066	0.91673	0.893425	0.864222
	2023-02-18 20:55:40	0.888101	0.868001	0.850394	0.844166	0.862694	0.901341	0.944086	0.94211	0.954761	0.936113	0.912302	0.85711	0.909066	0.874405	0.863341
	2023-02-18 21:13:40	0.888839	0.820306	0.872499	0.861707	0.841291	0.91671	0.954015	0.951294	0.952683	0.938742	0.900864	0.849691	0.913171	0.910534	0.898227
	2023-02-18 21:31:40	0.905685	0.808199	0.844386	0.881145	0.85058	0.915241	0.93524	0.95177	0.960478	0.933911	0.899156	0.876302	0.924512	0.907514	0.903642
	2023-02-18 21:49:40	0.932215	0.865211	0.839574	0.901723	0.887439	0.921421	0.943172	0.968166	0.955685	0.952176	0.928845	0.864709	0.934544	0.929022	0.923398
	2023-02-18 22:07:40	0.92541	0.905915	0.846424	0.897815	0.903638	0.916329	0.943115	0.966262	0.962114	0.938252	0.939788	0.862958	0.923453	0.917556	0.921689
	2023-02-18 22:25:40	0.951893	0.905623	0.903688	0.919209	0.934903	0.902757	0.937915	0.968199	0.967534	0.968186	0.949429	0.888369	0.934698	0.91942	0.926174
	2023-02-18 22:43:40	0.956089	0.90391	0.901399	0.928321	0.926363	0.935383	0.946136	0.970632	0.965338	0.962676	0.930602	0.874555	0.936101	0.916776	0.918688
	2023-02-18 23:01:40	0.964435	0.913849	0.899592	0.936266	0.91989	0.915236	0.940563	0.950285	0.951466	0.9336	0.929105	0.885553	0.918719	0.921543	0.930512
	2023-02-18 23:19:40	0.965667	0.937717	0.929889	0.933947	0.923355	0.910939	0.934435	0.972124	0.966995	0.95084	0.950974	0.911585	0.936896	0.932528	0.939613
	2023-02-18 23:37:40	0.981213	0.946069	0.941585	0.946104	0.9578	0.914486	0.953624	0.960305	0.965697	0.949186	0.936839	0.875105	0.931075	0.916373	0.924379
	2023-02-18 23:55:40	0.973087	0.912079	0.938759	0.926375	0.949265	0.900264	0.927203	0.963647	0.9685	0.971366	0.952063	0.873803	0.930651	0.930362	0.919634
	2023-02-19 00:13:40	0.954507	0.908219	0.937746	0.934203	0.943637	0.930818	0.948383	0.959003	0.960618	0.953061	0.935252	0.857388	0.925378	0.917052	0.911874
	2023-02-19 00:31:40	0.957495	0.929663	0.929189	0.932474	0.956628	0.937039	0.938969	0.956377	0.971992	0.967944	0.947407	0.881839	0.935863	0.929607	0.926431
	2023-02-19 00:49:40	0.958476	0.934596	0.932581	0.938557	0.945592	0.918819	0.937805	0.948003	0.950136	0.941608	0.92664	0.861788	0.923785	0.928644	0.924921
	2023-02-19 01:07:40	0.958301	0.946083	0.950691	0.956504	0.94807	0.915338	0.940262	0.9697	0.962061	0.950172	0.945258	0.884047	0.953092	0.943888	0.939977
	2023-02-19 01:25:40	0.970808	0.950159	0.96334	0.961099	0.952142	0.940595	0.961911	0.966698	0.968053	0.948037	0.952145	0.880761	0.945463	0.955938	0.970354
	2023-02-19 01:43:40	0.957428	0.945607	0.936235	0.935851	0.9381	0.917061	0.916667	0.968611	0.96862	0.949464	0.948048	0.870046	0.93846	0.931001	0.92439
	2023-02-19 02:01:40	0.952961	0.955567	0.944494	0.949073	0.940077	0.941377	0.959557	0.940428	0.967209	0.943532	0.933723	0.842723	0.931155	0.936667	0.926747
	2023-02-19 02:19:40	0.939718	0.957549	0.934748	0.951327	0.952049	0.940478	0.947872	0.943579	0.982376	0.968158	0.950685	0.854407	0.966205	0.955277	0.940692
	2023-02-19 02:37:40	0.924724	0.956683	0.909757	0.934241	0.941525	0.929282	0.942094	0.955638	0.954649	0.975172	0.946961	0.856497	0.971865	0.947594	0.93707
	2023-02-19 02:55:40	0.93411	0.953437	0.947234	0.922971	0.926805	0.956974	0.947881	0.954388	0.951843	0.983694	0.950458	0.821364	0.94765	0.934498	0.939286
	2023-02-19 03:13:40	0.943191	0.947543	0.946353	0.911074	0.948538	0.935368	0.954803	0.922985	0.94695	0.95076	0.928341	0.81228	0.953266	0.933053	0.924114
	2023-02-19 03:31:40	0.955635	0.941159	0.950626	0.911169	0.943632	0.941184	0.941958	0.941684	0.949856	0.94843	0.949198	0.850442	0.954806	0.957128	0.949676
	2023-02-19 03:49:40	0.965517	0.939808	0.934626	0.942013	0.937993	0.94123	0.959557	0.941245	0.945415	0.949187	0.932593	0.875526	0.934646	0.923329	0.933495
	2023-02-19 04:07:40	0.958764	0.928865	0.933702	0.941329	0.926071	0.952951	0.953042	0.925488	0.95907	0.951797	0.933568	0.88937	0.920196	0.944283	0.915297
	2023-02-19 04:25:40	0.959175	0.926202	0.926075	0.936395	0.90791	0.965696	0.961987	0.941594	0.962905	0.963171	0.939399	0.90464	0.934658	0.948627	0.924175
	2023-02-19 04:43:40	0.945245	0.91876	0.918629	0.914417	0.873688	0.957568	0.952591	0.936762	0.980205	0.970697	0.936648	0.904225	0.950112	0.961895	0.942532
	2023-02-19 05:01:40	0.92237	0.915378	0.897482	0.906299	0.86343	0.952673	0.952007	0.942266	0.96868	0.966481	0.90217	0.896081	0.941274	0.9408	0.903278
	2023-02-19 05:19:40	0.882174	0.925805	0.904007	0.901274	0.898691	0.949059	0.95236	0.965083	0.960187	0.945007	0.934825	0.906801	0.937293	0.940815	0.926705
	2023-02-19 05:37:40	0.84663	0.919607	0.911899	0.924168	0.893637	0.925129	0.939625	0.970326	0.961527	0.926523	0.898609	0.909825	0.945848	0.952149	0.940474
	2023-02-19 05:55:40	0.858705	0.925958	0.899976	0.938927	0.883703	0.970498	0.946325	0.96829	0.983612	0.91503	0.891594	0.906036	0.945195	0.930645	0.922549
	2023-02-19 06:13:40	0.879513	0.9053	0.846114	0.91013	0.890325	0.962454	0.937257	0.965599	0.970891	0.883852	0.868903	0.911211	0.922555	0.949111	0.934457
	2023-02-19 06:31:40	0.897044	0.84487	0.837029	0.885848	0.875933	0.946889	0.89246	0.943088	0.959756	0.857892	0.850994	0.893746	0.911115	0.927344	0.938232
	2023-02-19 06:49:40	0.879439	0.839787	0.89278	0.897316	0.86138	0.962795	0.903663	0.942267	0.966697	0.870139	0.843404	0.907779	0.91029	0.926236	0.943109
	2023-02-19 07:07:40	0.826823	0.834448	0.869909	0.915353	0.830006	0.946894	0.888876	0.901604	0.934402	0.85988	0.792739	0.888377	0.859645	0.888252	0.910528
	2023-02-19 07:25:40	0.792555	0.863757	0.860173	0.918101	0.831311	0.952108	0.891342	0.919238	0.918245	0.87581	0.796172	0.886113	0.863578	0.852502	0.889203
	2023-02-19 07:43:40	0.771856	0.870837	0.850165	0.886587	0.843238	0.935774	0.886341	0.88903	0.895433	0.902524	0.825314	0.886882	0.839835	0.897672	0.93248
	2023-02-19 08:01:40	0.800676	0.844	0.846847	0.856194	0.873502	0.932989	0.878819	0.858659	0.906878	0.885156	0.875232	0.887701	0.814303	0.878441	0.941329
	2023-02-19 08:19:40	0.823289	0.858469	0.834352	0.8517	0.851819	0.924398	0.892805	0.833238	0.899269	0.851052	0.831219	0.837693	0.815792	0.846989	0.919587
	2023-02-19 08:37:40	0.800967	0.863636	0.806398	0.839005	0.823835	0.907095	0.852331	0.802081	0.856581	0.831301	0.779811	0.802696	0.800181	0.823092	0.857747
	2023-02-19 08:55:40	0.772638	0.860265	0.78628	0.798365	0.83367	0.905706	0.874018	0.853723	0.872788	0.850112	0.784923	0.838532	0.842156	0.846834	0.851744
	2023-02-19 09:13:40	0.758722	0.842167	0.780981	0.784696	0.824601	0.922617	0.854819	0.836631	0.867671	0.838719	0.762554	0.850313	0.831843	0.828938	0.855171
	2023-02-19 09:31:40	0.762608	0.830042	0.806968	0.813894	0.819932	0.905781	0.853017	0.821322	0.880118	0.814084	0.763329	0.839511	0.795506	0.844541	0.808612
	2023-02-19 09:49:40	0.788521	0.833959	0.85656	0.854847	0.829503	0.873965	0.849486	0.831203	0.854043	0.808022	0.796901	0.833224	0.777373	0.822715	0.784402
	2023-02-19 10:07:40	0.838279	0.841504	0.885837	0.859943	0.833375	0.874783	0.835574	0.832113	0.821039	0.794526	0.836159	0.817824	0.741098	0.801418	0.779231
	2023-02-19 10:25:40	0.842377	0.876149	0.883107	0.873604	0.84389	0.898489	0.840851	0.848054	0.823423	0.797363	0.776817	0.841679	0.789827	0.828049	0.848289
	2023-02-19 10:43:40	0.788487	0.821728	0.804022	0.819202	0.783712	0.941749	0.864506	0.849097	0.817049	0.828564	0.76683	0.86319	0.808818	0.788168	0.905082
	2023-02-19 11:01:40	0.75477	0.795352	0.772683	0.788886	0.809293	0.920043	0.866969	0.829468	0.823262	0.815233	0.758446	0.857925	0.771043	0.772155	0.873778
	2023-02-19 11:19:40	0.800288	0.82042	0.777222	0.816964	0.82575	0.932282	0.839303	0.806518	0.839225	0.824204	0.816973	0.83774	0.784699	0.790349	0.8637
	2023-02-19 11:37:40	0.800595	0.833447	0.861909	0.802232	0.8321	0.923699	0.820682	0.832242	0.844934	0.815225	0.800257	0.795347	0.792593	0.802477	0.823474
	2023-02-19 11:55:40	0.780701	0.850695	0.847832	0.786801	0.796532	0.905844	0.800628	0.853539	0.829079	0.806473	0.812579	0.794224	0.83273	0.824288	0.805507
	2023-02-19 12:13:40	0.79358	0.899112	0.805929	0.792873	0.775701	0.887554	0.795474	0.856648	0.805627	0.814858	0.817621	0.816305	0.872199	0.834037	0.791758
	2023-02-19 12:31:40	0.802639	0.879404	0.79548	0.84398	0.775702	0.919415	0.825463	0.846339	0.796831	0.805438	0.820544	0.821085	0.890568	0.807698	0.828887
	2023-02-19 12:49:40	0.830957	0.836145	0.824243	0.869867	0.779386	0.920367	0.817173	0.860785	0.76811	0.780024	0.817811	0.790851	0.89733	0.835786	0.822262
	2023-02-19 13:07:40	0.839691	0.832502	0.878327	0.839818	0.80013	0.909612	0.813406	0.896368	0.776971	0.774492	0.806626	0.821894	0.897625	0.852462	0.843097
	2023-02-19 13:25:40	0.821939	0.809629	0.861285	0.80807	0.811528	0.926475	0.821387	0.903238	0.806078	0.795875	0.784266	0.819431	0.895624	0.825	0.781971
	2023-02-19 13:43:40	0.81321	0.832605	0.851368	0.780498	0.821584	0.909402	0.818469	0.884575	0.844	0.791427	0.81997	0.836399	0.888633	0.804218	0.826564
Supplementary Fig. 7d
	YTOT	Sham					TAA+Saline					TAA+MitoQ
	Time	Exp-1	Exp-2	Exp-3	Exp-4	Exp-5	Exp-1	Exp-2	Exp-3	Exp-4	Exp-5	Exp-1	Exp-2	Exp-3	Exp-4	Exp-5
	2023-02-18 14:01:40	296	1306.5	1112.5	930.5	250.5	124.5	989.5	202	622.5	163.5	960.5	453	1247	1348.5	1016
	2023-02-18 14:19:40	1206	782.5	511.5	393.5	506	106.5	1168	668	396	512	129.5	223	478.5	2471.5	971
	2023-02-18 14:37:40	1183	909.5	791	943	989.5	513.5	1204	709.5	418	644	69.5	83	1215.5	1853.5	453
	2023-02-18 14:55:40	1194.5	439.5	714.5	1213	1603	846	745	419.5	46	820.5	332.5	112.5	1300	1712.5	1651
	2023-02-18 15:13:40	920.5	409.5	1077	471	1115.5	447	937	438	131.5	604.5	362	512	872.5	1411.5	3176.5
	2023-02-18 15:31:40	521.5	647	879	452.5	741	318	604.5	303	753.5	616	999	764.5	1380.5	1276	2754.5
	2023-02-18 15:49:40	858.5	441	710.5	1628.5	1846	431	297	71.5	785.5	194	1324.5	429	1344	1506.5	831.5
	2023-02-18 16:07:40	473.5	1101	785	1450	507.5	664.5	895	455.5	453.5	128.5	238	766	1160	1647.5	525
	2023-02-18 16:25:40	1144.5	1195.5	598	817	222	982	1353	742	752	357	278	171.5	1281	1404	1303.5
	2023-02-18 16:43:40	1208.5	832.5	1163	170.5	395	921	1003	207	666	722.5	739	316.5	659.5	883	1531
	2023-02-18 17:01:40	1148.5	436.5	478.5	536	1857.5	675	942.5	44.5	419	230	650	627	812.5	1565	1138
	2023-02-18 17:19:40	1000.5	538.5	1625.5	280.5	545	523.5	392.5	341	788	40	1032	153	859	1442.5	1168.5
	2023-02-18 17:37:40	767.5	1136.5	806.5	409	418.5	349.5	479.5	249.5	86.5	94	685	405.5	1524.5	854.5	1645
	2023-02-18 17:55:40	570	657	1042.5	1747	596.5	754	546.5	219.5	119.5	75	1404	900.5	1111.5	2099	816.5
	2023-02-18 18:13:40	1257	818	602.5	1247	1244.5	1191.5	705	214	39	179	783	631.5	964	1509	1276
	2023-02-18 18:31:40	426.5	1328.5	1209	355.5	1452.5	665.5	1273.5	446	258.5	276.5	807	145	1434.5	2254.5	1342.5
	2023-02-18 18:49:40	352	1556	676	1245.5	560.5	367.5	1056	62.5	916.5	362.5	377	174.5	1568	2161.5	1393.5
	2023-02-18 19:07:40	1251	707.5	727.5	660	339	674	1144.5	180	96	229.5	1038.5	182	1386.5	1852	2484
	2023-02-18 19:25:40	854.5	334	1271	1090	626	730.5	765.5	250	815.5	722.5	926.5	253.5	1015	1968	2094.5
	2023-02-18 19:43:40	205.5	369	1653	1621	1286.5	903.5	496	358.5	1035	366	586	303	1078.5	1669.5	2006
	2023-02-18 20:01:40	1304	582	1660.5	715	1047	990	714.5	863.5	793.5	452.5	1019	338	933.5	2261	1760
	2023-02-18 20:19:40	1194.5	1045.5	1980	423.5	452.5	800.5	1794	1361.5	1370.5	877.5	996	375	1638.5	1502.5	1235
	2023-02-18 20:37:40	1226.5	1735.5	855.5	286	913	1766.5	863.5	1369	1067	1251.5	686	540.5	1889.5	1818	1672.5
	2023-02-18 20:55:40	1750.5	1411	1416	2190.5	1461	525.5	1012.5	896	1171.5	823	979.5	623.5	895	3353	1244.5
	2023-02-18 21:13:40	1528.5	579.5	2002.5	1668	586.5	934	1614	822.5	1311.5	1119	1563	463	2035.5	1725	1443
	2023-02-18 21:31:40	1648	634.5	1490.5	840.5	1201.5	761	815.5	895.5	1384.5	1255.5	909	586.5	1677	310.5	2644
	2023-02-18 21:49:40	2210.5	821.5	1764	666.5	1380.5	865	1664	778.5	1287.5	1321	303	792.5	1001.5	1291.5	999
	2023-02-18 22:07:40	1602.5	821.5	1054.5	1383.5	800	1086.5	1284	924.5	1357.5	1702.5	824	867.5	1925	663.5	1931
	2023-02-18 22:25:40	1142	1492.5	1673	821	1891	778.5	1677.5	805.5	1139.5	965	1345	789	823.5	302.5	1890.5
	2023-02-18 22:43:40	2152	950.5	1740.5	1965.5	2094.5	706	1332.5	1029	1242	1778	1438	1004	2192	1317.5	1879
	2023-02-18 23:01:40	1837.5	558.5	1128	1379.5	1517	629	1190.5	933.5	1400.5	757.5	1392	523.5	896	1164.5	2185
	2023-02-18 23:19:40	1242	1163.5	1784	1663.5	1568.5	1044.5	1165	1336.5	1294.5	860.5	1483	1060	1515	1635.5	2265.5
	2023-02-18 23:37:40	1858	1643	2451.5	2264	1526.5	898	1434.5	1071.5	1022	1649	1022.5	960	807	1192	2141
	2023-02-18 23:55:40	1925.5	1624.5	2066.5	991	1371	730	1069.5	1277	1146	1400	1049	649.5	1055.5	1166	2158.5
	2023-02-19 00:13:40	1750.5	1423	1616	1707.5	1920	1259.5	1328	1187	1272.5	979	1835	390.5	1162	1631	2347
	2023-02-19 00:31:40	1375.5	1210	1466.5	1838.5	1671	706.5	1462.5	1185	1331.5	1395	1446.5	572	1200	1105.5	1606.5
	2023-02-19 00:49:40	1610.5	1299.5	1979	1270.5	2271.5	273.5	1466	655.5	880	753.5	1818.5	429.5	1027.5	1501	2179.5
	2023-02-19 01:07:40	2257	1214	2827	2383.5	1324	1226	1060	1415	45.5	1153.5	1062	586.5	195	2104.5	892
	2023-02-19 01:25:40	1649	1207.5	2326	1711.5	1803.5	1079.5	1241.5	1058	42.5	902.5	1747	802	427.5	2265.5	1389
	2023-02-19 01:43:40	2143.5	1360	2257.5	2144.5	1362.5	988	1053.5	652	70.5	111.5	2039.5	419.5	1148	2206.5	571
	2023-02-19 02:01:40	1021	1122.5	1701	2597.5	1392.5	629	592.5	37.5	209.5	194	1902	326.5	374.5	1794.5	1477
	2023-02-19 02:19:40	1454.5	1344	1217	2685.5	1369	398.5	795	67	831.5	563.5	2590.5	134	525.5	1725.5	2024.5
	2023-02-19 02:37:40	1113	932	1187	2447	2043.5	894	421.5	222.5	407.5	621	1783	290.5	90	2259	2533.5
	2023-02-19 02:55:40	710	1534.5	1889	1697	841.5	1131.5	914	393.5	610	775	1095.5	367.5	786	1321.5	1369
	2023-02-19 03:13:40	1587	1522	2183.5	1224.5	1443	1123.5	892	440.5	1275.5	954	2512.5	204.5	359.5	801.5	2060.5
	2023-02-19 03:31:40	2207	1344	1351.5	1654.5	1854	778	1039.5	515.5	474.5	637	1834.5	168.5	912	1502	1917
	2023-02-19 03:49:40	1930	1179.5	1490.5	2352	1653.5	311.5	825	78.5	210.5	1159.5	2769.5	141.5	209.5	399.5	2037.5
	2023-02-19 04:07:40	1951	913	1409	1538	2238.5	339	1327.5	355.5	299.5	1856	2003	559.5	503.5	871	2402
	2023-02-19 04:25:40	1804	476	1089.5	1198.5	1971.5	719.5	1168.5	449	1134	1557.5	1339	496.5	243	1653	3048.5
	2023-02-19 04:43:40	2086	247	964.5	783	337.5	1253.5	977	668	1257	1439.5	1007.5	862	1511.5	1334	3294.5
	2023-02-19 05:01:40	1908	1067	1634	1208.5	1985.5	1418.5	599.5	879.5	1053	1551	945	909	732.5	1547	3084.5
	2023-02-19 05:19:40	1510.5	1536	1837.5	1447	1464.5	508.5	941	887.5	1000.5	1160	618	901.5	533	899.5	2091.5
	2023-02-19 05:37:40	478	1589	2158.5	2209.5	2223.5	531	1020	646.5	1163	1422.5	866.5	1009.5	666	2002	864.5
	2023-02-19 05:55:40	2223	1312.5	1368	2503	129	711	1082	863.5	645	1298.5	752.5	932	699.5	1558	1229
	2023-02-19 06:13:40	2060	840.5	1994.5	441.5	1777.5	344	544	1475.5	726	212.5	1061	743.5	816	855	2610.5
	2023-02-19 06:31:40	2353	220.5	1498.5	581.5	1131	441	469.5	731	416.5	61.5	556.5	442.5	975.5	2221	1816.5
	2023-02-19 06:49:40	1916	390	1743.5	2481	1029	503.5	428.5	142.5	651.5	154.5	678	523.5	756.5	1324	2301
	2023-02-19 07:07:40	880	711.5	1693	1481.5	1117	1174	310	405.5	825	690.5	265	435	322.5	1378	2628
	2023-02-19 07:25:40	222.5	1176.5	1213	1470.5	790.5	119.5	386.5	715	627	1245	481.5	582.5	699	622.5	865
	2023-02-19 07:43:40	475	686.5	1489	1715.5	1312.5	443	336	196.5	666.5	1035	1473.5	304.5	992.5	1412	1687
	2023-02-19 08:01:40	1531	817.5	784.5	895	1424	592.5	636	242	422.5	517	1121	412	769.5	1822.5	1023.5
	2023-02-19 08:19:40	1074.5	717	958	1677	1135.5	141.5	624.5	15	330.5	172.5	280.5	147.5	446.5	1787	1777.5
	2023-02-19 08:37:40	469.5	884	605.5	847	2270.5	452.5	723	289	160	547.5	316	124.5	599.5	1918.5	829
	2023-02-19 08:55:40	898	789.5	686.5	520	1115.5	437	942	137	483	247.5	328.5	501	975	1642.5	1798.5
	2023-02-19 09:13:40	303	582	694.5	698.5	924.5	256.5	425.5	20	988.5	65.5	293.5	273	745.5	1405	1404.5
	2023-02-19 09:31:40	347	618	850	1162	362.5	406.5	565.5	53.5	672.5	174	859	395.5	632.5	1580	1141.5
	2023-02-19 09:49:40	1749	574	1328	1549.5	432.5	1679	538	289.5	254.5	260.5	1353	445	385	1151	177.5
	2023-02-19 10:07:40	1636.5	586	1485.5	1947.5	1043.5	224.5	308.5	503	309	360	717.5	1043.5	334	1179	894.5
	2023-02-19 10:25:40	1296.5	597.5	1288.5	944	899	393.5	971	289.5	648.5	321	564.5	661.5	608	1517	1527
	2023-02-19 10:43:40	265	447.5	365	439	1139	400.5	1060.5	148	95	85	491.5	477	434	2123.5	2855
	2023-02-19 11:01:40	582	729.5	515	262	1320.5	565	1315.5	335.5	575.5	394.5	491.5	489.5	575.5	1261	1393
	2023-02-19 11:19:40	1144	482	756	739.5	1418	600.5	561	46	516	712.5	905.5	175.5	495.5	859	1828
	2023-02-19 11:37:40	634	1129.5	1660.5	522.5	1083.5	607.5	718	274.5	76.5	261.5	495	153.5	372.5	1771	789
	2023-02-19 11:55:40	639	1056.5	689.5	504.5	966	246	266.5	295	551.5	743.5	690.5	523.5	696	1821.5	703
	2023-02-19 12:13:40	711.5	1185.5	724	1508	887	728.5	717	164	728	46.5	814.5	411	806.5	1862.5	1393
	2023-02-19 12:31:40	1228	1238.5	922	1541.5	472	652.5	798	433.5	152	49	559	396	519	2244	2284
	2023-02-19 12:49:40	1037	690.5	1094	1697.5	946.5	878	574.5	584	217.5	186.5	676	278.5	1065	1020	1905
	2023-02-19 13:07:40	1012	560	1015	940	1642.5	746	574	645	75.5	94.5	252	679	312.5	653	1139
	2023-02-19 13:25:40	1101	700	898.5	255	2788	740.5	517	959.5	602	468.5	162.5	676.5	450	1916	519
	2023-02-19 13:43:40	656	773	172	263.5	1022.5	465	309.5	43	806.5	376.5	902	105	178.5	1835	799.5
